# Supplementary material for: Methyl (2Z)-2-bromo­meth­yl-3-(3-chloro­phen­yl)prop-2-enoate
Source: Acta Crystallogr Sect E Struct Rep Online. 2013 May 11;69(Pt 6):o852. doi: 10.1107/S1600536813012117 (PMC3684935; doi:10.1107/S1600536813012117)
Supplement: Supplementary file 1 [file e-69-0o852-sup1.cif]

##############################################################################
#                                                                            #
# This CIF contains the data in a paper accepted for publication in          #
# Acta Crystallographica Section E. It conforms to the requirements of       #
# Notes for Authors for Acta Crystallographica Section E, and has been       #
# peer reviewed under the auspices of the IUCr Commission on Journals.       #
#                                                                            #
# Full details of the Crystallographic Information File format               #
# are given in the paper "The Crystallographic Information File (CIF):       #
# a New Standard Archive File for Crystallography" by S. R. Hall, F. H.      #
# Allen and I. D. Brown [Acta Cryst. (1991), A47, 655-685].                  #
#                                                                            #
# The current version of the core CIF dictionary is obtainable from          #
# ftp://ftp.iucr.org/pub/cif_core.dic.                                       #
#                                                                            #
# Software is freely available for graphical display of the structure(s)     #
# in this CIF. For information consult the CIF software page                 #
# http://www.iucr.org/resources/cif/software.                                #
#                                                                            #
# This file may be used for bona fide research purposes within the           #
# scientific community so long as proper attribution is given to the journal # 
# article from which it was obtained.                                        #
#                                                                            #
##############################################################################
data_global
_audit_creation_method     SHELXL-97
_journal_date_recd_electronic     2013-04-06
_journal_date_accepted     2013-05-03
_journal_name_full     'Acta Crystallographica, Section E'
_journal_year     2013
_journal_volume     69
_journal_issue      6
_journal_page_first     o852
_journal_page_last     o852
_journal_paper_category     QO
_journal_paper_doi     10.1107/S1600536813012117
_journal_coeditor_code     LD2100
_publ_contact_author_name     'K. Sethusankar'
_publ_contact_author_address
;
   Department of Physics
   RKM Vivekananda College (Autonomous)
   Chennai - 600 004
   India.
;
_publ_contact_author_email     'ksethusankar@yahoo.co.in'
_publ_contact_author_fax     '044 091 2499 3057'
_publ_contact_author_phone     '044 091 24484170'
_publ_section_title
;
Methyl (2<i>Z</i>)-2-bromomethyl-3-(3-chlorophenyl)prop-2-enoate
;
loop_
    _publ_author_name
    _publ_author_address
    'K. Swaminathan'
;  Department of Physics
   RKM Vivekananda College (Autonomous)
   Chennai 600 004
   India
;
    'K. Sethusankar'
;  Department of Physics
   RKM Vivekananda College (Autonomous)
   Chennai 600 004
   India
;
    'Raman Selvakumar'
;  Department of Organic Chemistry
   University of Madras
   Maraimalai Campus
   Chennai 600 025
   India
;
    'Manickam Bakthadoss'
;  Department of Organic Chemistry
   University of Madras
   Maraimalai Campus
   Chennai 600 025
   India
;
data_I
_audit_creation_method     SHELXL-97
_chemical_name_systematic
;
Methyl (2<i>Z</i>)-2-bromomethyl-3-(3-chlorophenyl)prop-2-enoate
;
_chemical_name_common     ?
_chemical_formula_moiety     'C11 H10 Br Cl O2'
_chemical_formula_sum     'C11 H10 Br Cl O2'
_chemical_formula_iupac     'C11 H10 Br Cl O2'
_chemical_formula_weight     289.54
_chemical_melting_point     ?
_symmetry_cell_setting     triclinic
_symmetry_space_group_name_H-M     'P -1'
_symmetry_space_group_name_Hall     '-P 1'
loop_
    _symmetry_equiv_pos_as_xyz
    'x, y, z'
    '-x, -y, -z'
_cell_length_a     7.4523(3)
_cell_length_b     11.7003(4)
_cell_length_c     14.3121(5)
_cell_angle_alpha     72.078(2)
_cell_angle_beta     76.539(2)
_cell_angle_gamma     76.773(2)
_cell_volume     1137.98(7)
_cell_formula_units_Z     4
_cell_measurement_reflns_used     4205
_cell_measurement_theta_min     2.70
_cell_measurement_theta_max     29.99
_cell_measurement_temperature     296(2)
_exptl_crystal_description     block
_exptl_crystal_colour     colourless
_exptl_crystal_size_max     0.30
_exptl_crystal_size_mid     0.25
_exptl_crystal_size_min     0.20
_exptl_crystal_density_diffrn     1.690
_exptl_crystal_density_meas     ?
_exptl_crystal_density_method     'not measured'
_exptl_crystal_F_000     576
_exptl_absorpt_coefficient_mu     3.823
_exptl_absorpt_correction_type     multi-scan
_exptl_absorpt_process_details     '(SADABS; Bruker, 2008)'
_exptl_absorpt_correction_T_min     0.330
_exptl_absorpt_correction_T_max     0.466
_exptl_special_details     ?
_diffrn_ambient_temperature     296(2)
_diffrn_radiation_type     MoK\a
_diffrn_radiation_wavelength     0.71073
_diffrn_radiation_source     'fine-focus sealed tube'
_diffrn_radiation_monochromator     graphite
_diffrn_measurement_device_type     'Bruker  Kappa APEXII CCD diffractometer'
_diffrn_measurement_method     '\w & \f scans'
_diffrn_detector_area_resol_mean     ?
_diffrn_reflns_number     27124
_diffrn_reflns_av_R_equivalents     0.0322
_diffrn_reflns_av_sigmaI/netI     0.0368
_diffrn_reflns_theta_min     2.70
_diffrn_reflns_theta_max     29.99
_diffrn_reflns_theta_full     29.99
_diffrn_measured_fraction_theta_max     0.991
_diffrn_measured_fraction_theta_full     0.991
_diffrn_reflns_limit_h_min     -10
_diffrn_reflns_limit_h_max     8
_diffrn_reflns_limit_k_min     -16
_diffrn_reflns_limit_k_max     16
_diffrn_reflns_limit_l_min     -20
_diffrn_reflns_limit_l_max     19
_diffrn_standards_number     ?
_diffrn_standards_interval_count     ?
_diffrn_standards_interval_time     ?
_diffrn_standards_decay_%     ?
_refine_special_details
;
Refinement of <i>F</i>^2^ against ALL reflections. The weighted <i>R</i>-factor
<i>wR</i> and goodness of fit <i>S</i> are based on <i>F</i>^2^, conventional
<i>R</i>-factors <i>R</i> are based on <i>F</i>, with <i>F</i> set to zero for
negative <i>F</i>^2^. The threshold expression of <i>F</i>^2^ >
\s(<i>F</i>^2^) is used only for calculating <i>R</i>-factors(gt) <i>etc</i>.
and is not relevant to the choice of reflections for refinement.
<i>R</i>-factors based on <i>F</i>^2^ are statistically about twice as large
as those based on <i>F</i>, and <i>R</i>- factors based on ALL data will be
even larger.
;
_reflns_number_total     6597
_reflns_number_gt     4205
_reflns_threshold_expression     >2sigma(I)
_refine_ls_structure_factor_coef     Fsqd
_refine_ls_matrix_type     full
_refine_ls_R_factor_all     0.0743
_refine_ls_R_factor_gt     0.0355
_refine_ls_wR_factor_gt     0.0784
_refine_ls_wR_factor_ref     0.0915
_refine_ls_goodness_of_fit_ref     1.003
_refine_ls_restrained_S_all     1.003
_refine_ls_number_reflns     6597
_refine_ls_number_parameters     273
_refine_ls_number_restraints     0
_refine_ls_hydrogen_treatment     constr
_refine_ls_weighting_scheme     calc
_refine_ls_weighting_details
         'calc w=1/[\s^2^(Fo^2^)+(0.0394P)^2^+0.4208P] where P=(Fo^2^+2Fc^2^)/3'
_atom_sites_solution_hydrogens     geom
_atom_sites_solution_primary     direct
_atom_sites_solution_secondary     difmap
_refine_ls_shift/su_max     0.000
_refine_ls_shift/su_mean     0.000
_refine_diff_density_max     0.847
_refine_diff_density_min     -0.487
_refine_ls_extinction_method     none
_refine_ls_extinction_coef     ?
loop_
    _atom_type_symbol
    _atom_type_description
    _atom_type_scat_dispersion_real
    _atom_type_scat_dispersion_imag
    _atom_type_scat_source
    'C' 'C' 0.0033 0.0016
                         'International Tables Vol C Tables 4.2.6.8 and 6.1.1.4'
    'H' 'H' 0.0000 0.0000
                         'International Tables Vol C Tables 4.2.6.8 and 6.1.1.4'
    'O' 'O' 0.0106 0.0060
                         'International Tables Vol C Tables 4.2.6.8 and 6.1.1.4'
    'Cl' 'Cl' 0.1484 0.1585
                         'International Tables Vol C Tables 4.2.6.8 and 6.1.1.4'
    'Br' 'Br' -0.2901 2.4595
                         'International Tables Vol C Tables 4.2.6.8 and 6.1.1.4'
_computing_data_collection     'APEX2 (Bruker, 2008)'
_computing_cell_refinement     'SAINT (Bruker, 2008)'
_computing_data_reduction     'SAINT (Bruker, 2008)'
_computing_structure_solution     'SHELXS-97 (Sheldrick, 2008)'
_computing_structure_refinement     'SHELXL-97 (Sheldrick, 2008)'
_computing_molecular_graphics     'ORTEP-3 for Windows (Farrugia, 1997)'
_computing_publication_material
                          'SHELXL97 (Sheldrick, 2008) and  PLATON  (Spek, 2009)'
loop_
    _atom_site_type_symbol
    _atom_site_label
    _atom_site_fract_x
    _atom_site_fract_y
    _atom_site_fract_z
    _atom_site_U_iso_or_equiv
    _atom_site_adp_type
    _atom_site_calc_flag
    _atom_site_refinement_flags
    _atom_site_occupancy
    _atom_site_symmetry_multiplicity
    _atom_site_disorder_assembly
    _atom_site_disorder_group
    C C1A 0.2876(3) 0.7438(2) 0.31195(17) 0.0375(5) Uani d . 1 1 . .
    H H1A 0.3090 0.7571 0.3690 0.045 Uiso calc R 1 1 . .
    C C1B 0.7397(3) 0.6245(2) 0.15677(18) 0.0427(5) Uani d . 1 1 . .
    H H1B 0.7468 0.6413 0.2151 0.051 Uiso calc R 1 1 . .
    C C2A 0.2785(3) 0.8381(2) 0.22676(18) 0.0427(5) Uani d . 1 1 . .
    C C2B 0.7449(3) 0.7153(2) 0.06871(19) 0.0471(6) Uani d . 1 1 . .
    C C3A 0.2509(4) 0.8220(3) 0.14019(19) 0.0520(6) Uani d . 1 1 . .
    H H3A 0.2441 0.8869 0.0832 0.062 Uiso calc R 1 1 . .
    C C3B 0.7299(4) 0.6945(3) -0.0185(2) 0.0535(7) Uani d . 1 1 . .
    H H3B 0.7325 0.7568 -0.0775 0.064 Uiso calc R 1 1 . .
    C C4A 0.2337(4) 0.7075(3) 0.13990(19) 0.0535(7) Uani d . 1 1 . .
    H H4A 0.2181 0.6947 0.0815 0.064 Uiso calc R 1 1 . .
    C C4B 0.7111(4) 0.5795(3) -0.0165(2) 0.0622(8) Uani d . 1 1 . .
    H H4B 0.7003 0.5643 -0.0748 0.075 Uiso calc R 1 1 . .
    C C5A 0.2392(4) 0.6116(2) 0.22469(17) 0.0449(6) Uani d . 1 1 . .
    H H5A 0.2258 0.5351 0.2232 0.054 Uiso calc R 1 1 . .
    C C5B 0.7082(4) 0.4864(3) 0.07061(18) 0.0515(6) Uani d . 1 1 . .
    H H5B 0.6956 0.4092 0.0705 0.062 Uiso calc R 1 1 . .
    C C6A 0.2651(3) 0.6286(2) 0.31333(16) 0.0349(5) Uani d . 1 1 . .
    C C6B 0.7240(3) 0.5078(2) 0.15876(17) 0.0387(5) Uani d . 1 1 . .
    C C7A 0.2722(3) 0.5341(2) 0.40719(15) 0.0332(5) Uani d . 1 1 . .
    H H7A 0.3350 0.5491 0.4501 0.040 Uiso calc R 1 1 . .
    C C7B 0.7119(3) 0.4161(2) 0.25545(17) 0.0362(5) Uani d . 1 1 . .
    H H7B 0.6619 0.4469 0.3105 0.043 Uiso calc R 1 1 . .
    C C8A 0.2045(3) 0.42983(19) 0.44251(15) 0.0322(5) Uani d . 1 1 . .
    C C8B 0.7620(3) 0.2947(2) 0.27668(17) 0.0357(5) Uani d . 1 1 . .
    C C9A 0.2376(3) 0.3555(2) 0.54369(16) 0.0345(5) Uani d . 1 1 . .
    C C9B 0.7259(3) 0.2279(2) 0.38432(18) 0.0400(5) Uani d . 1 1 . .
    C C10A 0.2170(4) 0.1673(3) 0.6645(2) 0.0570(7) Uani d . 1 1 . .
    H H10A 0.3460 0.1550 0.6707 0.085 Uiso calc R 1 1 . .
    H H10B 0.1820 0.0900 0.6734 0.085 Uiso calc R 1 1 . .
    H H10C 0.1399 0.2051 0.7143 0.085 Uiso calc R 1 1 . .
    C C10B 0.7412(6) 0.0366(3) 0.5018(2) 0.0936(13) Uani d . 1 1 . .
    H H10D 0.8176 0.0562 0.5383 0.140 Uiso calc R 1 1 . .
    H H10E 0.7731 -0.0486 0.5051 0.140 Uiso calc R 1 1 . .
    H H10F 0.6116 0.0554 0.5303 0.140 Uiso calc R 1 1 . .
    C C11A 0.0906(3) 0.3861(2) 0.39206(17) 0.0383(5) Uani d . 1 1 . .
    H H11A 0.0254 0.4555 0.3480 0.046 Uiso calc R 1 1 . .
    H H11B -0.0026 0.3441 0.4417 0.046 Uiso calc R 1 1 . .
    C C11B 0.8615(3) 0.2251(2) 0.20373(19) 0.0462(6) Uani d . 1 1 . .
    H H11C 0.9573 0.1618 0.2332 0.055 Uiso calc R 1 1 . .
    H H11D 0.9236 0.2794 0.1455 0.055 Uiso calc R 1 1 . .
    O O1A 0.2956(3) 0.38962(15) 0.60031(12) 0.0480(4) Uani d . 1 1 . .
    O O1B 0.6636(3) 0.27411(17) 0.45134(13) 0.0552(5) Uani d . 1 1 . .
    O O2A 0.1916(2) 0.24515(15) 0.56628(12) 0.0459(4) Uani d . 1 1 . .
    O O2B 0.7732(3) 0.10769(17) 0.39833(14) 0.0643(5) Uani d . 1 1 . .
    Cl Cl1A 0.30217(12) 0.98211(6) 0.22889(6) 0.0646(2) Uani d . 1 1 . .
    Cl Cl1B 0.76375(14) 0.86058(7) 0.06837(6) 0.0776(2) Uani d . 1 1 . .
    Br Br1A 0.24789(4) 0.27505(2) 0.314378(19) 0.04929(9) Uani d . 1 1 . .
    Br Br1B 0.69480(5) 0.14955(3) 0.16130(2) 0.06111(10) Uani d . 1 1 . .
loop_
    _atom_site_aniso_label
    _atom_site_aniso_U_11
    _atom_site_aniso_U_22
    _atom_site_aniso_U_33
    _atom_site_aniso_U_12
    _atom_site_aniso_U_13
    _atom_site_aniso_U_23
    C1A 0.0424(12) 0.0350(13) 0.0363(12) -0.0070(9) -0.0090(10) -0.0092(10)
    C1B 0.0519(14) 0.0411(14) 0.0362(13) -0.0080(11) -0.0114(10) -0.0091(11)
    C2A 0.0468(13) 0.0323(13) 0.0462(14) -0.0061(10) -0.0112(11) -0.0048(11)
    C2B 0.0503(14) 0.0406(14) 0.0472(15) -0.0100(11) -0.0118(11) -0.0034(12)
    C3A 0.0648(17) 0.0471(16) 0.0375(14) -0.0092(13) -0.0129(12) 0.0006(12)
    C3B 0.0583(16) 0.0582(18) 0.0349(14) -0.0101(13) -0.0069(11) -0.0004(12)
    C4A 0.0760(18) 0.0533(17) 0.0336(13) -0.0131(14) -0.0172(12) -0.0079(12)
    C4B 0.089(2) 0.064(2) 0.0360(15) -0.0127(16) -0.0175(14) -0.0123(14)
    C5A 0.0637(15) 0.0401(14) 0.0341(13) -0.0130(12) -0.0100(11) -0.0104(11)
    C5B 0.0742(18) 0.0477(16) 0.0380(14) -0.0128(13) -0.0145(12) -0.0139(12)
    C6A 0.0366(11) 0.0365(13) 0.0316(11) -0.0061(9) -0.0060(9) -0.0092(10)
    C6B 0.0420(12) 0.0416(14) 0.0335(12) -0.0084(10) -0.0078(9) -0.0097(10)
    C7A 0.0395(11) 0.0313(12) 0.0298(11) -0.0065(9) -0.0075(9) -0.0082(9)
    C7B 0.0410(12) 0.0378(13) 0.0323(12) -0.0108(10) -0.0070(9) -0.0096(10)
    C8A 0.0348(11) 0.0355(12) 0.0285(11) -0.0031(9) -0.0063(9) -0.0133(10)
    C8B 0.0356(11) 0.0383(13) 0.0366(12) -0.0089(9) -0.0074(9) -0.0123(10)
    C9A 0.0384(11) 0.0318(12) 0.0336(12) -0.0063(9) -0.0038(9) -0.0109(10)
    C9B 0.0486(13) 0.0337(13) 0.0403(13) -0.0108(10) -0.0143(10) -0.0064(11)
    C10A 0.0814(19) 0.0398(15) 0.0432(15) -0.0159(14) -0.0144(14) 0.0049(12)
    C10B 0.176(4) 0.0428(18) 0.0502(19) -0.021(2) -0.019(2) 0.0061(15)
    C11A 0.0401(12) 0.0402(13) 0.0383(12) -0.0075(10) -0.0080(10) -0.0145(10)
    C11B 0.0472(13) 0.0444(15) 0.0469(14) -0.0084(11) -0.0044(11) -0.0144(12)
    O1A 0.0712(11) 0.0431(10) 0.0357(9) -0.0166(8) -0.0183(8) -0.0075(8)
    O1B 0.0819(13) 0.0480(11) 0.0358(9) -0.0105(9) -0.0100(9) -0.0121(8)
    O2A 0.0687(11) 0.0326(9) 0.0382(9) -0.0164(8) -0.0133(8) -0.0037(7)
    O2B 0.1103(17) 0.0354(11) 0.0442(11) -0.0108(10) -0.0138(10) -0.0073(9)
    Cl1A 0.0915(5) 0.0330(4) 0.0676(5) -0.0149(3) -0.0219(4) -0.0024(3)
    Cl1B 0.1185(7) 0.0414(4) 0.0735(5) -0.0251(4) -0.0339(5) 0.0048(4)
    Br1A 0.06512(17) 0.04343(16) 0.04765(16) -0.00739(12) -0.01453(12)
                                                                    -0.02202(12)
    Br1B 0.0890(2) 0.05188(18) 0.05424(18) -0.01782(15) -0.01588(15)
                                                                    -0.02436(14)
_geom_special_details
;
All e.s.d.'s (except the e.s.d. in the dihedral angle between two l.s. planes)
are estimated using the full covariance matrix. The cell e.s.d.'s are taken
into account individually in the estimation of e.s.d.'s in distances, angles
and torsion angles; correlations between e.s.d.'s in cell parameters are only
used when they are defined by crystal symmetry. An approximate (isotropic)
treatment of cell e.s.d.'s is used for estimating e.s.d.'s involving l.s.
planes.
;
loop_
    _geom_bond_atom_site_label_1
    _geom_bond_atom_site_label_2
    _geom_bond_site_symmetry_2
    _geom_bond_distance
    _geom_bond_publ_flag
    C1A C2A . 1.373(3) ?
    C1A C6A . 1.389(3) ?
    C1A H1A . 0.9300 ?
    C1B C2B . 1.375(3) ?
    C1B C6B . 1.388(3) ?
    C1B H1B . 0.9300 ?
    C2A C3A . 1.376(3) ?
    C2A Cl1A . 1.743(2) ?
    C2B C3B . 1.376(4) ?
    C2B Cl1B . 1.736(3) ?
    C3A C4A . 1.375(4) ?
    C3A H3A . 0.9300 ?
    C3B C4B . 1.375(4) ?
    C3B H3B . 0.9300 ?
    C4A C5A . 1.378(3) ?
    C4A H4A . 0.9300 ?
    C4B C5B . 1.380(4) ?
    C4B H4B . 0.9300 ?
    C5A C6A . 1.405(3) ?
    C5A H5A . 0.9300 ?
    C5B C6B . 1.395(3) ?
    C5B H5B . 0.9300 ?
    C6A C7A . 1.457(3) ?
    C6B C7B . 1.465(3) ?
    C7A C8A . 1.335(3) ?
    C7A H7A . 0.9300 ?
    C7B C8B . 1.340(3) ?
    C7B H7B . 0.9300 ?
    C8A C11A . 1.488(3) ?
    C8A C9A . 1.486(3) ?
    C8B C11B . 1.480(3) ?
    C8B C9B . 1.489(3) ?
    C9A O1A . 1.202(3) ?
    C9A O2A . 1.335(3) ?
    C9B O1B . 1.194(3) ?
    C9B O2B . 1.333(3) ?
    C10A O2A . 1.448(3) ?
    C10A H10A . 0.9600 ?
    C10A H10B . 0.9600 ?
    C10A H10C . 0.9600 ?
    C10B O2B . 1.452(4) ?
    C10B H10D . 0.9600 ?
    C10B H10E . 0.9600 ?
    C10B H10F . 0.9600 ?
    C11A Br1A . 1.971(2) ?
    C11A H11A . 0.9700 ?
    C11A H11B . 0.9700 ?
    C11B Br1B . 1.969(2) ?
    C11B H11C . 0.9700 ?
    C11B H11D . 0.9700 ?
loop_
    _geom_angle_atom_site_label_1
    _geom_angle_atom_site_label_2
    _geom_angle_atom_site_label_3
    _geom_angle_site_symmetry_1
    _geom_angle_site_symmetry_3
    _geom_angle
    _geom_angle_publ_flag
    C2A C1A C6A . . 120.3(2) ?
    C2A C1A H1A . . 119.9 ?
    C6A C1A H1A . . 119.9 ?
    C2B C1B C6B . . 120.1(2) ?
    C2B C1B H1B . . 119.9 ?
    C6B C1B H1B . . 119.9 ?
    C1A C2A C3A . . 121.8(2) ?
    C1A C2A Cl1A . . 118.87(18) ?
    C3A C2A Cl1A . . 119.3(2) ?
    C1B C2B C3B . . 121.5(2) ?
    C1B C2B Cl1B . . 119.2(2) ?
    C3B C2B Cl1B . . 119.3(2) ?
    C4A C3A C2A . . 118.4(2) ?
    C4A C3A H3A . . 120.8 ?
    C2A C3A H3A . . 120.8 ?
    C4B C3B C2B . . 118.5(3) ?
    C4B C3B H3B . . 120.7 ?
    C2B C3B H3B . . 120.7 ?
    C3A C4A C5A . . 121.1(2) ?
    C3A C4A H4A . . 119.5 ?
    C5A C4A H4A . . 119.5 ?
    C3B C4B C5B . . 121.0(2) ?
    C3B C4B H4B . . 119.5 ?
    C5B C4B H4B . . 119.5 ?
    C4A C5A C6A . . 120.3(2) ?
    C4A C5A H5A . . 119.8 ?
    C6A C5A H5A . . 119.8 ?
    C4B C5B C6B . . 120.2(3) ?
    C4B C5B H5B . . 119.9 ?
    C6B C5B H5B . . 119.9 ?
    C1A C6A C5A . . 118.0(2) ?
    C1A C6A C7A . . 116.98(19) ?
    C5A C6A C7A . . 125.0(2) ?
    C1B C6B C5B . . 118.5(2) ?
    C1B C6B C7B . . 117.6(2) ?
    C5B C6B C7B . . 123.7(2) ?
    C8A C7A C6A . . 131.42(19) ?
    C8A C7A H7A . . 114.3 ?
    C6A C7A H7A . . 114.3 ?
    C8B C7B C6B . . 129.8(2) ?
    C8B C7B H7B . . 115.1 ?
    C6B C7B H7B . . 115.1 ?
    C7A C8A C11A . . 125.72(19) ?
    C7A C8A C9A . . 116.34(18) ?
    C11A C8A C9A . . 117.84(19) ?
    C7B C8B C11B . . 125.4(2) ?
    C7B C8B C9B . . 115.7(2) ?
    C11B C8B C9B . . 118.7(2) ?
    O1A C9A O2A . . 123.0(2) ?
    O1A C9A C8A . . 125.0(2) ?
    O2A C9A C8A . . 112.00(18) ?
    O1B C9B O2B . . 122.9(2) ?
    O1B C9B C8B . . 125.4(2) ?
    O2B C9B C8B . . 111.7(2) ?
    O2A C10A H10A . . 109.5 ?
    O2A C10A H10B . . 109.5 ?
    H10A C10A H10B . . 109.5 ?
    O2A C10A H10C . . 109.5 ?
    H10A C10A H10C . . 109.5 ?
    H10B C10A H10C . . 109.5 ?
    O2B C10B H10D . . 109.5 ?
    O2B C10B H10E . . 109.5 ?
    H10D C10B H10E . . 109.5 ?
    O2B C10B H10F . . 109.5 ?
    H10D C10B H10F . . 109.5 ?
    H10E C10B H10F . . 109.5 ?
    C8A C11A Br1A . . 111.48(15) ?
    C8A C11A H11A . . 109.3 ?
    Br1A C11A H11A . . 109.3 ?
    C8A C11A H11B . . 109.3 ?
    Br1A C11A H11B . . 109.3 ?
    H11A C11A H11B . . 108.0 ?
    C8B C11B Br1B . . 113.16(16) ?
    C8B C11B H11C . . 108.9 ?
    Br1B C11B H11C . . 108.9 ?
    C8B C11B H11D . . 108.9 ?
    Br1B C11B H11D . . 108.9 ?
    H11C C11B H11D . . 107.8 ?
    C9A O2A C10A . . 115.59(19) ?
    C9B O2B C10B . . 114.8(2) ?
loop_
    _geom_torsion_atom_site_label_1
    _geom_torsion_atom_site_label_2
    _geom_torsion_atom_site_label_3
    _geom_torsion_atom_site_label_4
    _geom_torsion_site_symmetry_1
    _geom_torsion_site_symmetry_2
    _geom_torsion_site_symmetry_3
    _geom_torsion_site_symmetry_4
    _geom_torsion
    _geom_torsion_publ_flag
    C6A C1A C2A C3A . . . . -1.3(4) ?
    C6A C1A C2A Cl1A . . . . 178.57(18) ?
    C6B C1B C2B C3B . . . . 1.7(4) ?
    C6B C1B C2B Cl1B . . . . 179.77(19) ?
    C1A C2A C3A C4A . . . . -0.5(4) ?
    Cl1A C2A C3A C4A . . . . 179.6(2) ?
    C1B C2B C3B C4B . . . . -0.6(4) ?
    Cl1B C2B C3B C4B . . . . -178.7(2) ?
    C2A C3A C4A C5A . . . . 1.6(4) ?
    C2B C3B C4B C5B . . . . -0.3(4) ?
    C3A C4A C5A C6A . . . . -0.8(4) ?
    C3B C4B C5B C6B . . . . 0.1(5) ?
    C2A C1A C6A C5A . . . . 2.0(3) ?
    C2A C1A C6A C7A . . . . -178.6(2) ?
    C4A C5A C6A C1A . . . . -1.0(4) ?
    C4A C5A C6A C7A . . . . 179.6(2) ?
    C2B C1B C6B C5B . . . . -1.9(4) ?
    C2B C1B C6B C7B . . . . -177.7(2) ?
    C4B C5B C6B C1B . . . . 1.0(4) ?
    C4B C5B C6B C7B . . . . 176.5(2) ?
    C1A C6A C7A C8A . . . . 157.6(2) ?
    C5A C6A C7A C8A . . . . -23.1(4) ?
    C1B C6B C7B C8B . . . . -153.1(2) ?
    C5B C6B C7B C8B . . . . 31.3(4) ?
    C6A C7A C8A C11A . . . . -3.2(4) ?
    C6A C7A C8A C9A . . . . -179.4(2) ?
    C6B C7B C8B C11B . . . . 6.4(4) ?
    C6B C7B C8B C9B . . . . -178.6(2) ?
    C7A C8A C9A O1A . . . . 11.0(3) ?
    C11A C8A C9A O1A . . . . -165.5(2) ?
    C7A C8A C9A O2A . . . . -170.21(19) ?
    C11A C8A C9A O2A . . . . 13.3(3) ?
    C7B C8B C9B O1B . . . . -2.9(3) ?
    C11B C8B C9B O1B . . . . 172.4(2) ?
    C7B C8B C9B O2B . . . . 177.7(2) ?
    C11B C8B C9B O2B . . . . -7.0(3) ?
    C7A C8A C11A Br1A . . . . 95.1(2) ?
    C9A C8A C11A Br1A . . . . -88.7(2) ?
    C7B C8B C11B Br1B . . . . -101.0(2) ?
    C9B C8B C11B Br1B . . . . 84.2(2) ?
    O1A C9A O2A C10A . . . . -0.3(3) ?
    C8A C9A O2A C10A . . . . -179.1(2) ?
    O1B C9B O2B C10B . . . . 0.7(4) ?
    C8B C9B O2B C10B . . . . -179.8(3) ?
loop_
    _geom_hbond_atom_site_label_D
    _geom_hbond_atom_site_label_H
    _geom_hbond_atom_site_label_A
    _geom_hbond_site_symmetry_A
    _geom_hbond_distance_DH
    _geom_hbond_distance_HA
    _geom_hbond_distance_DA
    _geom_hbond_angle_DHA
    C1A H1A O1B 2_666 0.93 2.53 3.429(3) 161
    C1B H1B O1A 2_666 0.93 2.51 3.380(3) 156
