# Supplementary material for: Methyl (2Z)-2-bromo­meth­yl-3-(3-chloro­phen­yl)prop-2-enoate
Source: Acta Crystallogr Sect E Struct Rep Online. 2013 May 11;69(Pt 6):o852. doi: 10.1107/S1600536813012117 (PMC3684935; doi:10.1107/S1600536813012117)
Supplement: Supplementary file 2 [file e-69-0o852-Isup2.hkl]

#
# h,k,l, Fc-squared, Fo-squared, sigma(Fo-squared) and status flag
#
data_I
_shelx_title ' PRSK233 in P-1'
_shelx_refln_list_code          4
_shelx_F_calc_maximum      165.96
_exptl_crystal_F_000       576.00
_reflns_d_resolution_high  0.7110
 
loop_
 _symmetry_equiv_pos_as_xyz
 'x, y, z'
 '-x, -y, -z'
 
_cell_length_a     7.4523
_cell_length_b    11.7003
_cell_length_c    14.3121
_cell_angle_alpha  72.078
_cell_angle_beta   76.539
_cell_angle_gamma  76.773
 
_shelx_F_squared_multiplier     1.000
 
loop_
 _refln_index_h
 _refln_index_k
 _refln_index_l
 _refln_F_squared_calc
 _refln_F_squared_meas
 _refln_F_squared_sigma
 _refln_observed_status
   1   0   0      631.81      772.52      9.20 o
   3   0   0     4127.01     4035.16     47.93 o
   4   0   0    11831.27    11797.65    139.23 o
   5   0   0     1451.58     1429.73     19.10 o
   6   0   0      905.30      814.43     11.87 o
   7   0   0      135.97      122.65      5.33 o
   8   0   0       58.12       44.96      5.94 o
   9   0   0        8.39       11.40     10.88 o
  10   0   0        2.23       -2.34      8.18 o
  -9   1   0       23.61       22.36      7.49 o
  -8   1   0      102.16       99.57      6.30 o
  -7   1   0      162.97      177.96      6.22 o
  -6   1   0      857.03      858.36     16.11 o
  -5   1   0      530.19      528.88      7.64 o
  -4   1   0     2463.15     2461.05     29.62 o
  -3   1   0      270.66      254.11      3.97 o
  -2   1   0     2714.15     2858.89     28.47 o
  -1   1   0      122.67      111.94      1.93 o
   1   1   0      220.17      190.83      2.13 o
   2   1   0     2647.66     2547.08     26.91 o
   3   1   0     1174.79     1072.39     12.34 o
   4   1   0      777.89      735.83      8.83 o
   5   1   0     1025.95     1026.03     14.01 o
   6   1   0       19.09       15.05      2.65 o
   7   1   0      219.08      239.78      7.86 o
   8   1   0        0.38       -4.92      4.92 o
   9   1   0        4.59        3.89      6.00 o
  10   1   0        0.04        2.20      8.02 o
  -9   2   0        0.02        6.25      7.77 o
  -8   2   0       87.19       73.16      6.42 o
  -7   2   0        2.75        2.83      4.86 o
  -6   2   0      788.03      743.35     12.56 o
  -5   2   0      144.08      147.31      5.18 o
  -4   2   0     4004.86     3844.81     49.46 o
  -3   2   0     1824.86     1873.35     21.22 o
  -2   2   0     8835.61     8888.83     92.82 o
  -1   2   0    10255.47    10835.03    102.32 o
   0   2   0     9878.34    10821.96    101.98 o
   1   2   0     6471.38     6745.38     63.81 o
   2   2   0     1625.58     1710.42     18.33 o
   3   2   0      269.66      260.87      4.22 o
   4   2   0       23.01       19.37      1.89 o
   5   2   0        3.72       13.13      2.09 o
   6   2   0        5.50        6.53      3.07 o
   7   2   0       19.41       35.79      4.48 o
   8   2   0       72.98       90.94      5.82 o
   9   2   0       11.96       21.38      6.11 o
  10   2   0       18.65       24.23     11.26 o
  -9   3   0        0.91        4.62      8.83 o
  -8   3   0       13.90       21.75      7.32 o
  -7   3   0        0.53       -4.49      5.22 o
  -6   3   0      101.40      115.14      4.80 o
  -5   3   0       77.38       74.82      3.54 o
  -4   3   0       60.86       70.87      4.01 o
  -3   3   0      786.38      785.67      9.80 o
  -2   3   0      286.95      286.62      4.52 o
  -1   3   0     1384.08     1468.22     16.03 o
   0   3   0      406.07      430.11      4.39 o
   1   3   0     3086.35     3188.22     30.52 o
   2   3   0        6.55        8.23      1.32 o
   3   3   0     3607.54     3515.29     42.36 o
   4   3   0       52.11       49.26      2.35 o
   5   3   0      946.35      936.99     12.34 o
   6   3   0      237.10      240.89      7.61 o
   7   3   0      161.43      146.72      5.83 o
   8   3   0      100.03      112.88      6.30 o
   9   3   0       30.80       14.47      7.17 o
  10   3   0       15.31       23.90      8.30 o
  -9   4   0        2.80       -7.98     17.86 o
  -8   4   0       67.03       66.47     10.04 o
  -7   4   0       14.46        5.12      7.84 o
  -6   4   0      215.93      237.71      7.09 o
  -5   4   0      239.79      244.08      7.03 o
  -4   4   0      496.32      544.25      8.57 o
  -3   4   0      998.49      968.00     12.08 o
  -2   4   0      538.79      551.30      7.55 o
  -1   4   0     1084.46      986.19     14.14 o
   0   4   0        5.87        3.10      1.29 o
   1   4   0     1187.48     1194.79     11.67 o
   2   4   0      159.59      180.49      5.28 o
   3   4   0      341.65      369.81      8.24 o
   4   4   0      241.51      259.33      6.53 o
   5   4   0       55.55       67.17      4.16 o
   6   4   0       81.16       70.97      3.45 o
   7   4   0       78.37       91.54      5.66 o
   8   4   0        2.59        0.41      5.58 o
   9   4   0       28.42       42.95      7.86 o
  10   4   0        0.48        5.14      8.50 o
  -8   5   0       24.81       31.23     13.52 o
  -7   5   0        3.43        9.76      6.19 o
  -6   5   0       80.17       81.37      5.63 o
  -5   5   0        4.54       -1.45      3.91 o
  -4   5   0      192.89      186.49      5.73 o
  -3   5   0      151.40      155.41      3.98 o
  -2   5   0      157.00      167.31      3.90 o
  -1   5   0      590.11      579.91      8.15 o
   0   5   0      156.12      155.57      4.03 o
   1   5   0      588.18      564.97      7.50 o
   2   5   0      943.37      844.36     14.26 o
   3   5   0      994.98      961.80     13.08 o
   4   5   0      956.42      929.95     13.39 o
   5   5   0      373.89      325.69      6.21 o
   6   5   0      238.86      246.98      6.89 o
   7   5   0       10.23        9.74      5.46 o
   8   5   0       57.39       52.93      6.55 o
   9   5   0        0.59        6.20      7.97 o
  10   5   0        9.90        3.78      9.14 o
  -8   6   0        8.06       11.97     12.64 o
  -7   6   0       74.01       84.11     11.52 o
  -6   6   0        8.59       17.50      6.31 o
  -5   6   0      497.83      550.13     11.82 o
  -4   6   0       66.38       65.41      4.35 o
  -3   6   0     1725.81     1702.05     23.60 o
  -2   6   0      213.24      201.70      5.45 o
  -1   6   0      983.83      919.30     12.91 o
   0   6   0       77.81       43.70      3.51 o
   1   6   0       14.90       14.78      2.51 o
   2   6   0       27.23       13.50      3.39 o
   3   6   0        6.60       -0.66      2.97 o
   4   6   0      236.97      222.19      6.33 o
   5   6   0        8.46        5.41      3.25 o
   6   6   0      117.18      137.42      7.36 o
   7   6   0       30.46       41.30      5.46 o
   8   6   0        4.89        6.19      7.92 o
   9   6   0       23.98       41.46      9.24 o
  -8   7   0        0.33       10.77     14.03 o
  -7   7   0        1.53        9.67      9.36 o
  -6   7   0        4.42       -1.76      8.51 o
  -5   7   0      136.16      146.99      7.85 o
  -4   7   0      215.79      221.33      6.75 o
  -3   7   0     1148.85     1132.08     16.10 o
  -2   7   0     2707.64     2651.22     35.83 o
  -1   7   0     2439.61     2326.21     29.32 o
   0   7   0     7729.61     7644.73    108.49 o
   1   7   0      583.75      626.27     11.18 o
   2   7   0     7159.98     7048.68     84.18 o
   3   7   0       37.60       43.02      3.90 o
   4   7   0     2355.73     2314.04     32.01 o
   5   7   0       17.11       16.50      4.14 o
   6   7   0      148.41      147.36      6.86 o
   7   7   0        1.67       -3.65      6.60 o
   8   7   0        0.80       -3.30      8.92 o
   9   7   0        1.63       17.13     12.86 o
  -7   8   0       14.27        6.98     10.81 o
  -6   8   0        0.11       -9.68      9.68 o
  -5   8   0       12.68       13.89      8.88 o
  -4   8   0       17.45       13.05      7.06 o
  -3   8   0        2.01       -2.10      5.54 o
  -2   8   0       68.84       80.41      6.74 o
  -1   8   0        0.48       -1.59      3.79 o
   0   8   0     2358.06     2410.49     37.81 o
   1   8   0       46.05       49.16      6.08 o
   2   8   0     4383.57     4380.92     53.43 o
   3   8   0      583.03      562.64     12.36 o
   4   8   0     1697.70     1647.80     35.46 o
   5   8   0      960.47     1007.10     22.56 o
   6   8   0      201.90      196.04      9.07 o
   7   8   0      344.56      352.84     12.16 o
   8   8   0        2.64        0.09     12.60 o
   9   8   0       45.93       36.61     14.60 o
  -7   9   0       11.19       -5.23     11.96 o
  -6   9   0      225.19      220.09     13.63 o
  -5   9   0       71.40       60.97     10.61 o
  -4   9   0      979.89      990.39     21.75 o
  -3   9   0       44.31       38.71      6.73 o
  -2   9   0     2353.65     2302.57     35.79 o
  -1   9   0       57.69       74.31      7.13 o
   0   9   0     2087.32     2059.01     33.61 o
   1   9   0      385.25      414.29     13.63 o
   2   9   0      258.50      286.28      9.94 o
   3   9   0      250.95      236.96     10.59 o
   4   9   0        6.15        3.78      7.60 o
   5   9   0        1.26        3.45      7.05 o
   6   9   0        2.07        0.37      9.05 o
   7   9   0       44.28       39.88     10.37 o
   8   9   0        0.21        6.07     10.10 o
   9   9   0       10.19      -15.45     15.45 o
  -6  10   0        0.09        7.25     17.72 o
  -5  10   0       19.97       14.98     19.88 o
  -4  10   0       18.83       21.72      9.22 o
  -3  10   0       42.19       33.82     10.33 o
  -2  10   0       82.80       80.33     10.21 o
  -1  10   0      262.24      261.28     18.43 o
   0  10   0      239.46      245.17     11.74 o
   1  10   0      634.17      671.47     24.73 o
   2  10   0      143.03      139.69     12.74 o
   3  10   0      410.44      417.48     17.19 o
   4  10   0       14.21       27.45      8.73 o
   5  10   0      117.75      130.64     10.73 o
   6  10   0      101.05      109.16     11.36 o
   7  10   0       32.25       42.37     11.17 o
   8  10   0       17.05       24.71     16.09 o
  -5  11   0        3.62        7.04     15.65 o
  -4  11   0      225.01      225.35     18.17 o
  -3  11   0        2.73       -1.25     12.04 o
  -2  11   0      162.26      154.69     12.45 o
  -1  11   0        6.07        2.02      9.83 o
   0  11   0       28.15       35.05     12.68 o
   1  11   0       15.12        9.87     11.86 o
   2  11   0        5.32        2.77     11.87 o
   3  11   0       57.94       53.18     13.00 o
   4  11   0       22.39       46.50     13.75 o
   5  11   0       44.85       59.10     12.07 o
   6  11   0        0.62        4.81     10.90 o
   7  11   0       16.60       29.26     12.06 o
   8  11   0        4.35       -3.16     12.32 o
  -5  12   0       10.48       17.39     26.27 o
  -4  12   0       14.56      -18.14     23.84 o
  -3  12   0       34.06       26.99     16.40 o
  -2  12   0        6.25       17.82     14.91 o
  -1  12   0       65.95       64.55     15.22 o
   0  12   0       13.21       11.23     13.58 o
   1  12   0      166.72      173.49     16.24 o
   2  12   0       29.83       39.36     15.70 o
   3  12   0      183.75      158.05     29.01 o
   4  12   0       63.09       73.10     19.63 o
   5  12   0       68.99       93.13     12.61 o
   6  12   0       96.47      120.65     16.95 o
   7  12   0       31.65       17.73     16.28 o
  -4  13   0       21.21      -25.16     26.87 o
  -3  13   0      104.75       91.37     19.19 o
  -2  13   0       10.99       10.54     17.03 o
  -1  13   0      146.68      139.20     49.52 o
   0  13   0        9.90       20.76     15.68 o
   1  13   0      152.69      138.09     16.98 o
   2  13   0       14.53       22.61     14.92 o
   3  13   0       44.23       33.19     15.07 o
   4  13   0        1.36        4.53     14.81 o
   5  13   0        0.49       16.49     22.07 o
   6  13   0        2.50       -0.88     16.61 o
   7  13   0        0.00       -5.27     17.62 o
  -2  14   0       21.58       52.08     19.26 o
  -1  14   0      190.35      205.62     29.49 o
   0  14   0      111.34      156.41     22.40 o
   1  14   0      168.30      156.39     21.89 o
   2  14   0      243.77      251.24     20.39 o
   3  14   0       68.85       91.83     17.53 o
   4  14   0      155.71      178.63     19.37 o
   5  14   0       12.78       36.58     24.44 o
   6  14   0       39.28       78.93     26.15 o
  -1  15   0        4.57       50.07     19.86 o
   0  15   0        0.64        7.14     19.28 o
   1  15   0        4.92        2.47     17.62 o
   2  15   0       34.23       42.73     17.90 o
   3  15   0       16.11       17.70     17.83 o
   4  15   0       97.90       95.26     19.29 o
  -3 -15   1       51.78       67.08     19.08 o
  -2 -15   1       66.31       92.43     19.41 o
  -1 -15   1       43.65       56.83     18.88 o
   0 -15   1       39.98       68.82     19.71 o
  -5 -14   1       12.91        4.02     25.07 o
  -4 -14   1       56.94       63.20     17.69 o
  -3 -14   1        3.90       21.61     29.25 o
  -2 -14   1       20.79       47.84     26.67 o
  -1 -14   1        1.96       -2.77     16.56 o
   0 -14   1        1.15        8.14     31.77 o
   1 -14   1       11.07       40.12     18.22 o
   2 -14   1        3.16       21.30     19.01 o
  -6 -13   1        0.81       21.44     23.75 o
  -5 -13   1       22.29       25.01     23.09 o
  -4 -13   1        6.85        2.48     15.40 o
  -3 -13   1        3.26       15.30     23.03 o
  -2 -13   1       22.50       33.23     15.34 o
  -1 -13   1       41.67       37.58     15.51 o
   0 -13   1       14.42       26.97     23.69 o
   1 -13   1       58.76       69.97     17.07 o
   2 -13   1        0.69      -14.75     18.14 o
   3 -13   1       48.35       28.28     25.97 o
  -7 -12   1       38.85       37.94     17.58 o
  -6 -12   1       18.34       27.37     16.45 o
  -5 -12   1      127.60      144.04     13.81 o
  -4 -12   1        0.54        4.11     14.07 o
  -3 -12   1      118.76      112.63     15.53 o
  -2 -12   1        3.03        9.76     14.01 o
  -1 -12   1        4.51       21.85     13.59 o
   0 -12   1        0.41       -3.69     13.83 o
   1 -12   1        2.36       10.20     14.48 o
   2 -12   1       28.32       16.10     15.18 o
   3 -12   1        1.87      -10.83     20.96 o
   4 -12   1       66.66       93.86     25.73 o
   5 -12   1        1.02       -5.88     26.30 o
  -8 -11   1       14.64       20.91     16.70 o
  -7 -11   1       63.82       67.01     16.60 o
  -6 -11   1       70.79       81.17     15.93 o
  -5 -11   1      388.32      386.43     16.45 o
  -4 -11   1        0.59        9.42     10.46 o
  -3 -11   1      989.22     1043.56     34.36 o
  -2 -11   1      396.44      357.92     18.54 o
  -1 -11   1      875.17      854.00     29.57 o
   0 -11   1      805.22      777.77     28.59 o
   1 -11   1      129.36      141.71     15.34 o
   2 -11   1      455.44      480.42     19.35 o
   3 -11   1        0.71       -4.25     11.27 o
   4 -11   1      132.78      145.48     17.14 o
   5 -11   1        0.16       10.54     16.01 o
  -8 -10   1        0.03        5.56     18.04 o
  -7 -10   1      106.13      124.49     17.57 o
  -6 -10   1        0.53       -1.90     10.50 o
  -5 -10   1       46.60       57.08      8.91 o
  -4 -10   1       10.51       14.31      7.90 o
  -3 -10   1        5.69       14.61     11.06 o
  -2 -10   1        7.80       -4.28     17.00 o
  -1 -10   1       20.31       26.77     11.30 o
   0 -10   1      181.15      162.63     10.72 o
   1 -10   1        7.35       19.11      8.89 o
   2 -10   1      130.62      128.05     11.21 o
   3 -10   1       96.28       68.01     12.39 o
   4 -10   1       11.90       11.00      8.99 o
   5 -10   1       47.32       40.96     11.89 o
   6 -10   1        1.15      -11.48     17.83 o
  -8  -9   1        0.34        3.43     11.02 o
  -7  -9   1       87.79       92.82     11.38 o
  -6  -9   1       16.90       21.36      9.86 o
  -5  -9   1      306.53      310.13     11.23 o
  -4  -9   1       59.62       66.80      7.73 o
  -3  -9   1      189.62      181.59     13.62 o
  -2  -9   1       47.98       63.77      8.02 o
  -1  -9   1       43.95       46.53      7.77 o
   0  -9   1       89.01       72.79      8.39 o
   1  -9   1       55.72       52.79      7.03 o
   2  -9   1      550.65      509.60     14.69 o
   3  -9   1       92.37       76.46      8.68 o
   4  -9   1      243.98      240.02      9.67 o
   5  -9   1      102.60      113.58     11.58 o
   6  -9   1        9.85       11.34     11.22 o
   7  -9   1       56.72       82.96     16.72 o
  -9  -8   1        0.22       -5.29     14.87 o
  -8  -8   1        1.95       -4.88      9.79 o
  -7  -8   1        8.82       10.78      9.39 o
  -6  -8   1       84.75      105.08      9.80 o
  -5  -8   1        7.67        7.04      6.87 o
  -4  -8   1      545.46      551.77     12.78 o
  -3  -8   1        2.16       -4.80      4.80 o
  -2  -8   1      637.65      638.02     19.21 o
  -1  -8   1       62.54       70.56      6.11 o
   0  -8   1      367.45      358.20     11.09 o
   1  -8   1      379.11      358.23     10.23 o
   2  -8   1      120.29      130.29      7.55 o
   3  -8   1      234.57      229.20     11.16 o
   4  -8   1        5.25       -2.56      6.19 o
   5  -8   1       46.13       50.10     11.74 o
   6  -8   1        0.24        3.65      9.69 o
   7  -8   1        1.39       26.13     19.61 o
  -9  -7   1        9.84        2.27     13.37 o
  -8  -7   1        2.78      -11.57     11.57 o
  -7  -7   1       15.37        0.98      7.50 o
  -6  -7   1       31.58       26.32      6.84 o
  -5  -7   1       23.63       26.84      5.25 o
  -4  -7   1       30.47       33.48      5.21 o
  -3  -7   1       30.71       39.82      4.69 o
  -2  -7   1        5.01       10.21      3.74 o
  -1  -7   1       54.28       47.84      5.13 o
   0  -7   1       10.75        2.16      4.75 o
   1  -7   1      255.07      220.26      6.20 o
   2  -7   1        4.06       -2.36      3.35 o
   3  -7   1      428.81      428.15      9.73 o
   4  -7   1        2.74        2.37      4.72 o
   5  -7   1      114.11      139.10      7.95 o
   6  -7   1       10.21       10.28      8.53 o
   7  -7   1       22.26       37.62      9.63 o
   8  -7   1        4.45        6.94     13.91 o
  -9  -6   1        4.02        3.02     12.29 o
  -8  -6   1       10.18        1.56      8.37 o
  -7  -6   1        3.17       -6.22      6.22 o
  -6  -6   1       43.96       47.45      5.17 o
  -5  -6   1       53.05       55.85      4.14 o
  -4  -6   1      397.06      393.34      8.13 o
  -3  -6   1       66.59       59.09      3.87 o
  -2  -6   1      445.60      421.20     11.24 o
  -1  -6   1      124.19      112.01      4.60 o
   0  -6   1       48.18       46.51      4.49 o
   1  -6   1      583.19      544.91      8.85 o
   2  -6   1       17.42       13.55      3.26 o
   3  -6   1      575.59      556.44      9.98 o
   4  -6   1       81.19       79.11      4.89 o
   5  -6   1       66.79       53.19      4.75 o
   6  -6   1       46.44       51.84      7.79 o
   7  -6   1        0.97       -3.49      8.98 o
   8  -6   1       22.91       19.34     12.67 o
  -9  -5   1        0.00       -0.50      8.53 o
  -8  -5   1       64.22       96.33      8.51 o
  -7  -5   1       16.10       15.66      5.09 o
  -6  -5   1       43.39       49.02      4.54 o
  -5  -5   1      395.20      385.53      6.95 o
  -4  -5   1        1.49       -3.61      3.61 o
  -3  -5   1      469.74      457.54      7.65 o
  -2  -5   1      104.95      131.35      5.40 o
  -1  -5   1        8.19        4.26      2.13 o
   0  -5   1       13.64       24.52      4.80 o
   1  -5   1      427.56      386.13      6.26 o
   2  -5   1      985.85      998.55     12.75 o
   3  -5   1      661.08      661.95     10.12 o
   4  -5   1      971.91      999.58     18.76 o
   5  -5   1      226.35      235.66      6.12 o
   6  -5   1      373.18      381.84      9.95 o
   7  -5   1       17.57       17.31      7.58 o
   8  -5   1      102.30      100.56      9.75 o
  -9  -4   1        7.41       -6.98      8.15 o
  -8  -4   1       79.00       82.72      7.79 o
  -7  -4   1      105.31       93.33      5.30 o
  -6  -4   1      459.35      483.31      9.96 o
  -5  -4   1     1343.79     1287.32     15.86 o
  -4  -4   1      598.99      608.92      8.48 o
  -3  -4   1     6832.44     6456.25     71.88 o
  -2  -4   1       16.20       16.55      2.04 o
  -1  -4   1     7219.35     7377.88     82.04 o
   0  -4   1     1657.46     1750.05     18.21 o
   1  -4   1     1908.58     1874.34     21.77 o
   2  -4   1     1917.86     1864.22     21.77 o
   3  -4   1      435.21      384.34      6.35 o
   4  -4   1       59.05       59.16      3.28 o
   5  -4   1       26.31       21.93      4.22 o
   6  -4   1       48.79       53.97      4.67 o
   7  -4   1        0.95       -0.99      5.80 o
   8  -4   1       15.76       23.25      9.13 o
   9  -4   1        0.34        6.45     11.16 o
 -10  -3   1       20.16       12.61     13.64 o
  -9  -3   1       31.56       36.43      8.04 o
  -8  -3   1       79.80       90.26      6.97 o
  -7  -3   1       26.44       31.24      5.07 o
  -6  -3   1        5.86        3.88      4.17 o
  -5  -3   1       16.83       19.37      2.71 o
  -4  -3   1       30.01       23.42      2.40 o
  -3  -3   1     1311.01     1314.63     16.59 o
  -2  -3   1     1622.53     1675.42     19.30 o
  -1  -3   1     8094.51     8302.95     91.98 o
   0  -3   1    13081.55    14006.31    145.46 o
   1  -3   1     4654.66     4873.64     54.81 o
   2  -3   1    13585.89    13643.17    151.17 o
   3  -3   1       35.88       35.46      2.20 o
   4  -3   1     5225.63     5170.19     61.74 o
   5  -3   1       89.68       94.24      3.37 o
   6  -3   1      798.57      759.37     14.59 o
   7  -3   1       35.07       31.45      5.42 o
   8  -3   1       76.27       66.09      7.91 o
   9  -3   1        4.16        4.22      8.19 o
 -10  -2   1        0.28       -6.59      8.62 o
  -9  -2   1       12.56       10.20      8.97 o
  -8  -2   1        5.05        2.43      5.53 o
  -7  -2   1      416.97      457.85     11.19 o
  -6  -2   1       46.82       43.43      3.25 o
  -5  -2   1     2116.10     2077.78     27.52 o
  -4  -2   1     1025.33     1039.70     13.33 o
  -3  -2   1     3913.34     3812.56     45.56 o
  -2  -2   1     4083.18     4111.73     43.25 o
  -1  -2   1     1515.89     1558.52     15.90 o
   0  -2   1     1105.93     1205.73     11.94 o
   1  -2   1      105.57       96.56      2.05 o
   2  -2   1       48.42       41.70      1.98 o
   3  -2   1       22.67       16.83      1.63 o
   4  -2   1      600.21      576.91      8.57 o
   5  -2   1      338.09      345.52      5.84 o
   6  -2   1      309.51      319.21      8.43 o
   7  -2   1       88.38      119.64      5.68 o
   8  -2   1       19.88       19.84      5.67 o
   9  -2   1        2.55        3.16      7.46 o
 -10  -1   1        0.07       27.23     15.62 o
  -9  -1   1        2.78        9.91      7.44 o
  -8  -1   1        5.58        8.41      5.46 o
  -7  -1   1        2.64       -4.47      4.47 o
  -6  -1   1       99.30       95.47      4.06 o
  -5  -1   1      270.30      246.01      4.99 o
  -4  -1   1      472.52      420.79      6.75 o
  -3  -1   1      548.02      487.27      6.60 o
  -2  -1   1     2036.66     2036.76     21.60 o
  -1  -1   1       43.11       42.59      0.95 o
   0  -1   1     7462.63     7965.76     78.90 o
   1  -1   1       34.20       40.74      1.00 o
   2  -1   1     1511.78     1546.66     17.53 o
   3  -1   1      775.05      707.06      7.99 o
   4  -1   1       99.27       90.14      2.34 o
   5  -1   1      175.60      160.05      4.66 o
   6  -1   1        8.40       -0.52      3.41 o
   7  -1   1        9.54        9.31      4.26 o
   8  -1   1        5.25        3.62      5.07 o
   9  -1   1       19.86       24.60      6.96 o
  -9   0   1        2.49       -2.25      8.70 o
  -8   0   1        9.45        5.99      6.81 o
  -7   0   1       30.56       52.24      5.01 o
  -6   0   1      103.78      120.64      3.53 o
  -5   0   1       96.20      115.33      3.84 o
  -4   0   1      114.89      133.20      3.77 o
  -3   0   1        5.35        5.86      1.30 o
  -2   0   1       60.77       65.52      2.23 o
  -1   0   1      594.02      596.55      5.94 o
   1   0   1      236.00      220.74      4.73 o
   2   0   1      252.02      238.00      7.53 o
   3   0   1     1902.98     1818.31     21.93 o
   4   0   1      142.86      120.80      3.12 o
   5   0   1     1747.17     1721.79     24.56 o
   6   0   1        2.63        4.08      3.76 o
   7   0   1      441.93      453.04     11.08 o
   8   0   1        0.18        0.47      4.71 o
   9   0   1       24.42       33.04      5.91 o
  10   0   1        0.92        2.42      7.57 o
  -9   1   1        0.28        0.45      7.83 o
  -8   1   1        4.37       -3.98      7.37 o
  -7   1   1        0.28       -0.19      4.72 o
  -6   1   1        7.82       12.63      2.71 o
  -5   1   1        2.12        4.71      2.02 o
  -4   1   1       31.10       36.77      2.16 o
  -3   1   1        6.00        6.90      1.49 o
  -2   1   1      402.52      472.69      5.51 o
  -1   1   1      812.86      855.04      8.74 o
   1   1   1     1573.38     1550.74     15.27 o
   2   1   1     2933.43     2970.63     48.53 o
   3   1   1      415.25      354.79      5.89 o
   4   1   1      389.64      357.38      4.99 o
   5   1   1      166.16      137.65      3.63 o
   6   1   1      152.26      148.99      3.65 o
   7   1   1       11.04        4.80      3.71 o
   8   1   1      108.47      120.37      5.62 o
   9   1   1        2.29        3.94      5.49 o
  10   1   1       20.18       25.24      7.60 o
  -9   2   1        4.03        3.08      8.11 o
  -8   2   1        9.34        2.39      6.95 o
  -7   2   1        2.84        5.61      5.12 o
  -6   2   1        2.66        2.06      3.72 o
  -5   2   1        7.73        0.55      2.77 o
  -4   2   1       50.49       49.42      2.51 o
  -3   2   1       45.63       51.79      2.57 o
  -2   2   1     1098.29     1193.18     13.00 o
  -1   2   1      104.51       97.49      2.62 o
   0   2   1       71.66       75.10      2.05 o
   1   2   1      116.96      109.20      1.53 o
   2   2   1      734.22      715.24      7.49 o
   3   2   1     2188.78     2138.18     21.70 o
   4   2   1      389.52      417.19      6.27 o
   5   2   1      999.05     1007.30     13.72 o
   6   2   1      331.73      363.69      6.48 o
   7   2   1      187.48      197.94      6.51 o
   8   2   1       95.06      107.32      5.52 o
   9   2   1       17.56       11.00      6.44 o
  10   2   1        7.48       15.11      7.47 o
  -9   3   1        1.03        3.81      8.59 o
  -8   3   1       92.72       86.79      8.23 o
  -7   3   1       11.49       12.43      5.64 o
  -6   3   1      307.88      337.12      8.50 o
  -5   3   1      556.47      541.83      8.64 o
  -4   3   1      509.74      519.24      7.95 o
  -3   3   1     4881.39     4853.37     57.90 o
  -2   3   1      114.11       98.27      2.39 o
  -1   3   1    13748.32    13848.04    136.49 o
   0   3   1      301.20      330.90      5.70 o
   1   3   1    12544.59    13252.86    125.60 o
   2   3   1        3.34        2.86      1.64 o
   3   3   1     1277.91     1265.81     15.66 o
   4   3   1       82.45       99.98      5.45 o
   5   3   1        3.69        4.97      2.80 o
   6   3   1       95.24      105.59      3.90 o
   7   3   1        1.40        4.85      3.98 o
   8   3   1       84.40      100.65      5.71 o
   9   3   1        4.16       10.51      5.73 o
  10   3   1       25.85       22.72      7.60 o
  -9   4   1        1.71       -4.04     16.19 o
  -8   4   1       26.90       31.33      8.28 o
  -7   4   1       21.71       29.86      6.48 o
  -6   4   1       31.34       30.83      4.65 o
  -5   4   1        3.06        2.20      3.52 o
  -4   4   1       15.13       19.76      2.88 o
  -3   4   1     1332.07     1315.46     16.89 o
  -2   4   1      107.17      136.55      3.38 o
  -1   4   1    10549.42    10597.19    116.61 o
   0   4   1     2664.63     2947.53     28.39 o
   1   4   1    11860.03    12630.32    132.51 o
   2   4   1    11129.00    11097.85    122.63 o
   3   4   1     5218.10     5197.69     58.25 o
   4   4   1     5310.35     5034.62     60.47 o
   5   4   1      609.60      567.80      8.34 o
   6   4   1      822.80      788.85     13.14 o
   7   4   1        0.22        1.37      4.36 o
   8   4   1       82.30       88.48      8.97 o
   9   4   1        7.85        4.10      6.10 o
  10   4   1        4.96        0.78      7.83 o
  -8   5   1       20.98       19.65     11.60 o
  -7   5   1       35.85       46.57     11.26 o
  -6   5   1       32.37       36.87      5.83 o
  -5   5   1      326.50      329.90      9.74 o
  -4   5   1       53.32       56.28      4.32 o
  -3   5   1     1045.12     1031.09     14.01 o
  -2   5   1      209.65      174.40      3.84 o
  -1   5   1      100.56       86.53      3.02 o
   0   5   1      410.58      507.36     10.63 o
   1   5   1      927.52     1079.22     12.48 o
   2   5   1     4273.99     4622.69     53.34 o
   3   5   1      439.70      489.32      7.77 o
   4   5   1     4529.64     4609.72     55.73 o
   5   5   1        5.07        4.21      2.46 o
   6   5   1     1369.75     1373.34     17.89 o
   7   5   1       19.28       24.67      5.24 o
   8   5   1      123.04      126.16      6.90 o
   9   5   1       19.12       31.59      7.66 o
  10   5   1        7.79        1.78      8.48 o
  -8   6   1       10.51       12.26     12.67 o
  -7   6   1       14.38       -1.13      8.29 o
  -6   6   1       77.83       76.13      6.91 o
  -5   6   1      237.50      229.89      7.29 o
  -4   6   1      861.14      857.24     15.52 o
  -3   6   1     1333.54     1320.62     19.01 o
  -2   6   1     6403.02     6540.12     77.66 o
  -1   6   1     2470.35     2516.98     28.95 o
   0   6   1    15458.27    16794.97    214.16 o
   1   6   1      336.66      390.33      6.50 o
   2   6   1    11195.42    12008.15    133.43 o
   3   6   1      176.39      173.48      5.08 o
   4   6   1     2393.16     2400.30     28.06 o
   5   6   1       35.25       41.72      3.47 o
   6   6   1       43.15       40.69      4.36 o
   7   6   1        4.42        4.63      5.75 o
   8   6   1       12.33       16.94      9.81 o
   9   6   1        1.79       11.18      8.35 o
  10   6   1        0.24        8.04      9.16 o
  -8   7   1        2.87       -4.12     13.92 o
  -7   7   1       16.11       29.61      9.83 o
  -6   7   1       13.67       14.43      8.57 o
  -5   7   1       19.77       21.23     10.57 o
  -4   7   1        3.42        2.89      5.09 o
  -3   7   1       40.00       37.97      4.46 o
  -2   7   1       76.16       77.75      4.50 o
  -1   7   1      150.60      156.53      4.34 o
   0   7   1     1758.37     1890.70     28.75 o
   1   7   1      185.81      194.22      4.66 o
   2   7   1     3153.04     3240.11     39.77 o
   3   7   1      440.28      429.54      8.25 o
   4   7   1     1078.41     1035.94     14.86 o
   5   7   1      664.80      655.13     11.66 o
   6   7   1      114.05      101.70      6.03 o
   7   7   1      211.87      212.97      7.47 o
   8   7   1        0.56       -8.29      8.29 o
   9   7   1       21.74       28.41      9.64 o
  -7   8   1        0.09      -10.57     10.61 o
  -6   8   1       81.49       68.18     10.48 o
  -5   8   1        4.66        5.32      8.69 o
  -4   8   1      244.71      214.68     17.04 o
  -3   8   1        2.42       -6.09      6.09 o
  -2   8   1      626.48      596.59     11.81 o
  -1   8   1      180.98      195.00      5.21 o
   0   8   1      906.24      889.44     15.88 o
   1   8   1      472.56      489.84      9.81 o
   2   8   1      284.41      311.40      7.43 o
   3   8   1      438.14      399.28      9.08 o
   4   8   1       22.51       36.57      7.39 o
   5   8   1       61.10       68.18      5.27 o
   6   8   1        8.10       12.82      6.56 o
   7   8   1       10.03       -3.10      7.73 o
   8   8   1        0.29       -7.94      9.41 o
   9   8   1        4.36       -7.17     13.50 o
  -7   9   1       25.64       27.84     12.35 o
  -6   9   1        7.39      -10.52     10.90 o
  -5   9   1       65.10       54.37     10.63 o
  -4   9   1       26.54       38.39      8.29 o
  -3   9   1       55.76       47.18      7.62 o
  -2   9   1      107.01       92.05      7.73 o
  -1   9   1      133.64      135.35      6.19 o
   0   9   1       21.54       21.41      4.68 o
   1   9   1      257.29      265.61     10.32 o
   2   9   1       43.63       40.42      4.94 o
   3   9   1      224.60      233.49      8.94 o
   4   9   1        3.76        1.37      5.99 o
   5   9   1      145.70      150.58      8.30 o
   6   9   1       27.21       35.96      8.91 o
   7   9   1       76.63       78.37      9.99 o
   8   9   1        3.85       12.64     13.72 o
   9   9   1        8.71        6.69     21.77 o
  -6  10   1        8.67        8.09     17.99 o
  -5  10   1       22.33       13.68     28.94 o
  -4  10   1       87.40      124.76     11.98 o
  -3  10   1       85.29       81.72     10.70 o
  -2  10   1      100.84      107.50     10.83 o
  -1  10   1      517.63      461.34     16.80 o
   0  10   1       55.07       47.38      7.31 o
   1  10   1      762.09      706.47     16.97 o
   2  10   1        3.80       -6.60      6.60 o
   3  10   1      208.25      209.89      9.48 o
   4  10   1        1.02        2.23      8.25 o
   5  10   1        0.57       13.89      8.71 o
   6  10   1       10.67       24.41      9.70 o
   7  10   1       15.73       25.22     10.74 o
   8  10   1       29.79       29.72     15.24 o
   9  10   1        7.70      -19.64     25.40 o
  -5  11   1       25.49       16.31     20.27 o
  -4  11   1        0.68        9.00     14.24 o
  -3  11   1      228.70      242.24     14.18 o
  -2  11   1        0.84        3.54     10.23 o
  -1  11   1     1068.91     1089.17     42.43 o
   0  11   1       60.32       71.88     13.18 o
   1  11   1     2469.61     2322.44     60.21 o
   2  11   1      214.79      227.41     12.36 o
   3  11   1     1977.93     1793.95     52.94 o
   4  11   1      277.96      310.08     29.22 o
   5  11   1      482.44      480.81     22.89 o
   6  11   1      236.62      264.15     13.78 o
   7  11   1       65.11       61.76     18.80 o
   8  11   1       70.69       99.55     41.64 o
  -5  12   1      132.64      115.57     28.16 o
  -4  12   1        4.11        8.28     23.78 o
  -3  12   1      291.43      272.13     20.27 o
  -2  12   1        1.91      -14.47     14.47 o
  -1  12   1      147.51      114.95     15.73 o
   0  12   1       15.67        2.71     17.33 o
   1  12   1        0.64       16.21     12.79 o
   2  12   1       46.75       49.71     13.73 o
   3  12   1       78.56       96.96     15.55 o
   4  12   1      273.12      285.18     18.02 o
   5  12   1       73.30       68.27     14.39 o
   6  12   1      153.70      193.60     56.21 o
   7  12   1        3.58        6.78     12.24 o
   8  12   1       26.87       41.45     37.53 o
  -4  13   1       21.79       11.16     26.81 o
  -3  13   1       84.51      106.39     19.09 o
  -2  13   1      177.19      164.37     19.17 o
  -1  13   1      270.70      260.10     20.36 o
   0  13   1      519.38      480.30     24.65 o
   1  13   1      179.58      162.73     35.77 o
   2  13   1      543.92      523.28     25.50 o
   3  13   1       28.27       14.67     14.39 o
   4  13   1      118.12      122.14     17.00 o
   5  13   1        0.02       14.01     39.93 o
   6  13   1        1.09       21.97     16.06 o
   7  13   1        0.01       -5.82     16.61 o
  -3  14   1        2.58      -15.68     27.05 o
  -2  14   1       61.67       83.73     23.70 o
  -1  14   1       31.53       61.81     18.41 o
   0  14   1      294.08      294.93     38.35 o
   1  14   1       22.12       24.25     20.12 o
   2  14   1      479.91      554.64     27.52 o
   3  14   1       13.52        7.35     15.79 o
   4  14   1      340.41      369.06     22.11 o
   5  14   1       49.63       41.62     23.90 o
   6  14   1       63.69      101.15     25.55 o
  -1  15   1       10.80       22.63     19.58 o
   0  15   1       37.19       68.96     19.49 o
   1  15   1        0.29        1.91     17.84 o
   2  15   1        3.08       -1.32     20.47 o
   3  15   1        8.37       16.40     17.31 o
   4  15   1        0.54       14.86     17.58 o
   5  15   1        3.77        8.76     25.70 o
  -2 -15   2       31.12       80.37     19.86 o
  -1 -15   2      119.35      171.74     24.95 o
  -4 -14   2        2.86       20.39     21.61 o
  -3 -14   2      175.33      205.23     20.43 o
  -2 -14   2        0.41       27.33     17.08 o
  -1 -14   2      468.86      431.43     24.46 o
   0 -14   2        6.85       36.97     17.84 o
   1 -14   2      327.68      339.00     23.82 o
   2 -14   2       21.18       41.00     19.41 o
  -6 -13   2        0.21      -16.16     23.87 o
  -5 -13   2       82.67       90.95     25.64 o
  -4 -13   2        2.14       23.70     16.26 o
  -3 -13   2       69.19       69.26     16.72 o
  -2 -13   2        0.01        4.89     18.76 o
  -1 -13   2        0.30       18.13     15.41 o
   0 -13   2       16.10       28.63     22.39 o
   1 -13   2       14.29       14.47     19.82 o
   2 -13   2       68.41       97.29     18.55 o
   3 -13   2        0.10      -24.89     24.89 o
  -7 -12   2       89.59      105.12     19.69 o
  -6 -12   2        0.38       -2.55     16.79 o
  -5 -12   2      288.53      319.13     20.61 o
  -4 -12   2      106.38      117.53     16.30 o
  -3 -12   2      508.09      559.35     40.80 o
  -2 -12   2      476.98      440.19     22.05 o
  -1 -12   2      401.43      412.38     21.57 o
   0 -12   2      343.47      323.84     21.20 o
   1 -12   2       51.69       58.39     19.91 o
   2 -12   2       59.79       91.99     16.88 o
   3 -12   2        0.69        8.80     16.27 o
   4 -12   2        2.54       14.06     24.35 o
  -7 -11   2       39.29       39.09     17.25 o
  -6 -11   2       37.42       29.00     16.26 o
  -5 -11   2       14.76       31.62     11.88 o
  -4 -11   2      181.76      195.41     13.56 o
  -3 -11   2        5.41        9.94     10.35 o
  -2 -11   2      522.97      468.55     23.17 o
  -1 -11   2       33.24       36.31     13.28 o
   0 -11   2      757.39      683.08     27.19 o
   1 -11   2       13.29       20.02     13.50 o
   2 -11   2      372.12      346.53     15.77 o
   3 -11   2        7.80       27.57     11.69 o
   4 -11   2       80.97       73.80     34.06 o
   5 -11   2       20.53       27.77     16.46 o
  -8 -10   2        4.49        9.09     13.07 o
  -7 -10   2       13.70       -0.56     12.44 o
  -6 -10   2       17.28       37.05     11.62 o
  -5 -10   2       50.64       68.35      9.57 o
  -4 -10   2       19.45       32.86     10.17 o
  -3 -10   2       31.78       38.94     10.68 o
  -2 -10   2       26.32       43.89      9.40 o
  -1 -10   2       18.24       28.63     11.46 o
   0 -10   2        6.07       20.64      8.95 o
   1 -10   2       11.03        3.69      9.58 o
   2 -10   2       17.02       16.37      9.69 o
   3 -10   2        1.29       -1.73     10.38 o
   4 -10   2        3.32        5.65     13.59 o
   5 -10   2        3.03       -9.84      9.84 o
   6 -10   2        1.92      -15.29     29.34 o
  -8  -9   2        7.55       -7.41     15.71 o
  -7  -9   2       33.34       23.03     11.27 o
  -6  -9   2       83.15       88.56     11.86 o
  -5  -9   2       94.29       99.02      9.07 o
  -4  -9   2      487.17      494.27     14.82 o
  -3  -9   2       60.09       57.71      7.59 o
  -2  -9   2      834.85      811.53     18.43 o
  -1  -9   2      115.64      105.01      7.78 o
   0  -9   2      876.35      860.29     32.32 o
   1  -9   2      235.80      210.24      9.19 o
   2  -9   2      574.41      595.81     20.22 o
   3  -9   2      179.95      177.27     10.82 o
   4  -9   2      134.33      127.90      9.71 o
   5  -9   2       89.59       84.99      9.69 o
   6  -9   2       14.62       12.88     11.62 o
   7  -9   2       21.23       34.65     16.32 o
  -9  -8   2        4.85       -4.14     22.94 o
  -8  -8   2      125.25      115.65     11.90 o
  -7  -8   2        0.77       -9.80      9.80 o
  -6  -8   2      686.36      692.22     20.30 o
  -5  -8   2      101.45      111.45      9.34 o
  -4  -8   2     1570.39     1568.14     29.20 o
  -3  -8   2      649.85      654.21     15.91 o
  -2  -8   2     1340.12     1353.68     22.83 o
  -1  -8   2     1270.92     1368.30     25.60 o
   0  -8   2      481.00      534.99     18.92 o
   1  -8   2      715.98      725.80     13.98 o
   2  -8   2       44.15       60.57      7.32 o
   3  -8   2      117.23      111.27      8.07 o
   4  -8   2        3.51        4.47      7.25 o
   5  -8   2       25.65       21.41      8.06 o
   6  -8   2        0.94        8.71      9.95 o
   7  -8   2        1.08      -13.87     13.87 o
  -9  -7   2        0.38       -7.48     14.15 o
  -8  -7   2        9.96       13.22      9.77 o
  -7  -7   2        3.57        0.92      9.08 o
  -6  -7   2        1.35       -1.40      8.17 o
  -5  -7   2       27.44       18.70      5.85 o
  -4  -7   2      376.88      389.49      9.67 o
  -3  -7   2      427.95      444.69     14.69 o
  -2  -7   2      753.22      751.81     11.98 o
  -1  -7   2     1634.74     1680.53     26.06 o
   0  -7   2       93.44      109.21      5.69 o
   1  -7   2     2505.71     2526.36     31.86 o
   2  -7   2       19.40       16.98      3.39 o
   3  -7   2     1349.49     1332.28     20.17 o
   4  -7   2        6.74        6.64      5.41 o
   5  -7   2      205.04      215.94      8.04 o
   6  -7   2        0.53        1.10      9.15 o
   7  -7   2       20.21        0.82     12.68 o
   8  -7   2        1.01        1.81     17.41 o
  -9  -6   2        4.94       15.00     18.47 o
  -8  -6   2       55.73       71.78      9.38 o
  -7  -6   2       81.25       77.77      7.65 o
  -6  -6   2       91.22      107.05      6.57 o
  -5  -6   2      645.55      640.98     10.85 o
  -4  -6   2       65.21       63.56      4.68 o
  -3  -6   2      434.81      398.04      8.65 o
  -2  -6   2        0.06       -1.14      3.14 o
  -1  -6   2      237.28      251.28      6.34 o
   0  -6   2       66.39       64.33      5.30 o
   1  -6   2     1599.25     1566.63     20.44 o
   2  -6   2     1009.12      982.15     15.08 o
   3  -6   2     1059.88     1073.69     16.32 o
   4  -6   2     1051.81     1045.60     16.36 o
   5  -6   2      150.49      167.19      6.24 o
   6  -6   2      350.28      377.70     11.77 o
   7  -6   2        1.79       -5.48      8.50 o
   8  -6   2       82.17       93.54     19.37 o
  -9  -5   2       27.73       17.30     12.17 o
  -8  -5   2       31.98       36.57      8.52 o
  -7  -5   2      286.44      256.01      9.02 o
  -6  -5   2      161.48      177.17      6.12 o
  -5  -5   2     2353.94     2359.41     27.87 o
  -4  -5   2      129.79      120.93      4.78 o
  -3  -5   2     8755.36     8416.56     99.76 o
  -2  -5   2      127.60      124.13      3.86 o
  -1  -5   2     8641.61     8699.72    103.07 o
   0  -5   2     2670.72     2734.58     33.58 o
   1  -5   2     1869.82     1844.69     23.32 o
   2  -5   2     2889.16     2927.54     31.81 o
   3  -5   2      225.42      228.35      5.48 o
   4  -5   2      372.58      358.95      9.94 o
   5  -5   2       53.13       39.42      4.40 o
   6  -5   2        2.98       -4.84      4.84 o
   7  -5   2       15.08       16.30      7.73 o
   8  -5   2        2.24        7.96     10.81 o
  -9  -4   2       41.59       51.76      9.17 o
  -8  -4   2       33.18       33.45      7.88 o
  -7  -4   2       46.51       52.01      5.50 o
  -6  -4   2       29.87       26.16      4.27 o
  -5  -4   2        7.82        9.72      3.05 o
  -4  -4   2      101.32      110.01      4.32 o
  -3  -4   2      190.00      185.24      4.47 o
  -2  -4   2     1852.45     1902.59     23.79 o
  -1  -4   2     2192.67     2137.05     24.63 o
   0  -4   2     5496.86     5587.94     55.93 o
   1  -4   2     1308.74     1267.06     16.43 o
   2  -4   2     4376.96     4159.11     44.26 o
   3  -4   2       19.34       17.52      2.60 o
   4  -4   2     1434.12     1354.43     16.66 o
   5  -4   2      167.65      169.42      4.96 o
   6  -4   2      157.07      158.07      5.57 o
   7  -4   2       44.50       47.43      6.33 o
   8  -4   2       10.93       11.09      7.81 o
   9  -4   2        3.36        0.80      8.78 o
  -9  -3   2       18.33        2.07      8.25 o
  -8  -3   2       35.71       25.27      7.35 o
  -7  -3   2      317.96      336.76      9.98 o
  -6  -3   2      116.31      111.48      4.70 o
  -5  -3   2     1312.87     1338.08     17.47 o
  -4  -3   2      487.27      473.78      7.63 o
  -3  -3   2     2442.29     2438.95     27.85 o
  -2  -3   2     1208.12     1161.96     16.94 o
  -1  -3   2     1018.93     1045.04     14.92 o
   0  -3   2      647.38      670.72      7.33 o
   1  -3   2      192.25      183.18      6.35 o
   2  -3   2       46.14       47.90      2.26 o
   3  -3   2      139.16      159.68      4.03 o
   4  -3   2       11.33       -3.38      3.38 o
   5  -3   2       65.23       74.48      3.15 o
   6  -3   2       29.59       25.96      4.65 o
   7  -3   2       39.76       55.69      5.59 o
   8  -3   2        0.03       -2.98      5.96 o
   9  -3   2        2.66       -4.42      7.95 o
  -9  -2   2       21.52       29.25      8.30 o
  -8  -2   2        0.90       -1.33      6.83 o
  -7  -2   2       51.79       59.95      4.92 o
  -6  -2   2       47.86       38.38      3.80 o
  -5  -2   2       10.77       10.37      2.73 o
  -4  -2   2      105.14       96.58      3.06 o
  -3  -2   2       49.00       61.86      2.17 o
  -2  -2   2      684.42      691.71      8.54 o
  -1  -2   2      276.42      295.18      5.13 o
   0  -2   2     4320.68     4529.88     51.22 o
   1  -2   2        7.68        7.48      1.26 o
   2  -2   2     1601.92     1625.29     16.73 o
   3  -2   2      277.78      258.50      4.53 o
   4  -2   2      329.76      301.19      6.52 o
   5  -2   2      322.89      313.25      6.33 o
   6  -2   2      102.60       81.91      4.43 o
   7  -2   2       26.98       21.00      4.61 o
   8  -2   2       22.45       19.40      6.59 o
   9  -2   2        0.08       -0.97      7.23 o
  -9  -1   2        0.96       13.45      8.03 o
  -8  -1   2       46.38       40.94      7.10 o
  -7  -1   2       25.41       37.40      4.59 o
  -6  -1   2      561.16      570.77      9.84 o
  -5  -1   2      100.26      107.93      3.37 o
  -4  -1   2     1774.79     1761.86     21.76 o
  -3  -1   2       28.70       39.71      1.98 o
  -2  -1   2     3573.16     3545.37     37.39 o
  -1  -1   2     1668.16     1723.60     17.46 o
   0  -1   2     4278.96     4456.43     44.23 o
   1  -1   2     1521.70     1584.26     15.32 o
   2  -1   2      658.85      696.39      8.84 o
   3  -1   2      171.95      180.46      5.84 o
   4  -1   2       98.73      108.19      3.11 o
   5  -1   2      216.42      238.96      4.59 o
   6  -1   2       39.34       49.23      3.57 o
   7  -1   2      204.93      220.04      7.06 o
   8  -1   2       13.53       19.18      5.72 o
   9  -1   2       21.16       18.43      5.82 o
  10  -1   2        8.71       15.70      9.15 o
  -9   0   2        0.72        8.13      8.07 o
  -8   0   2       43.62       35.79      8.28 o
  -7   0   2        3.36        0.92      4.25 o
  -6   0   2      442.41      420.26      8.19 o
  -5   0   2        1.94        0.57      2.47 o
  -4   0   2     2473.53     2489.85     30.20 o
  -3   0   2      116.08      121.03      3.03 o
  -2   0   2     3876.72     3893.48     40.92 o
  -1   0   2     4601.58     4738.69     43.10 o
   0   0   2     4060.23     4214.31     41.77 o
   1   0   2     8614.90     8663.75     86.45 o
   2   0   2      929.45     1034.63     20.05 o
   3   0   2     4037.73     4114.20     77.13 o
   4   0   2       48.09       47.64      2.73 o
   5   0   2     1652.48     1611.52     21.30 o
   6   0   2       22.31       18.43      2.86 o
   7   0   2      266.73      234.30      6.43 o
   8   0   2        1.24        5.85      4.40 o
   9   0   2        8.97        4.85      5.34 o
  10   0   2        0.09       -4.72      6.23 o
  -9   1   2        0.07       -7.88      8.22 o
  -8   1   2      221.38      255.39     12.54 o
  -7   1   2      104.81       89.87      5.13 o
  -6   1   2     1086.47     1138.28     16.42 o
  -5   1   2     1073.82     1053.78     13.07 o
  -4   1   2     1366.53     1396.53     17.53 o
  -3   1   2     4110.51     4219.30     50.29 o
  -2   1   2        4.40        2.44      1.12 o
  -1   1   2     9900.62    10535.42    103.99 o
   0   1   2       24.15       27.55      1.60 o
   1   1   2     2373.82     2507.66     22.41 o
   2   1   2     1905.55     1899.81     44.41 o
   3   1   2      779.44      681.30     25.70 o
   4   1   2     1677.11     1669.78     58.11 o
   5   1   2      576.88      543.00     10.28 o
   6   1   2      825.25      828.07     11.59 o
   7   1   2       84.07       80.85      3.64 o
   8   1   2      138.98      150.99      5.44 o
   9   1   2        5.61        4.44      6.01 o
  10   1   2        4.45       10.24      6.04 o
  -9   2   2        0.68        5.49      8.80 o
  -8   2   2       51.24       56.28      8.43 o
  -7   2   2        1.84       -4.23      4.60 o
  -6   2   2      393.21      410.32      9.17 o
  -5   2   2      239.72      223.37      5.57 o
  -4   2   2     1460.66     1459.61     18.38 o
  -3   2   2     1733.99     1617.61     19.97 o
  -2   2   2     1394.61     1428.47     16.41 o
  -1   2   2     1167.06     1170.11     12.03 o
   0   2   2        2.82        4.55      0.52 o
   1   2   2       72.82       99.56      1.48 o
   2   2   2        6.53        6.80      0.83 o
   3   2   2      319.10      377.32      7.30 o
   4   2   2       20.23       26.60      4.21 o
   5   2   2      104.65      127.25      3.18 o
   6   2   2       78.25       86.88      2.86 o
   7   2   2        1.80        7.11      3.06 o
   8   2   2       69.70       92.18      4.87 o
   9   2   2       10.72       14.64      5.06 o
  10   2   2       20.97       22.26      6.00 o
  -9   3   2        2.36        6.22     15.07 o
  -8   3   2       28.33       30.49      8.15 o
  -7   3   2        6.53       11.84      5.52 o
  -6   3   2       24.04       34.50      4.62 o
  -5   3   2       50.42       41.87      3.59 o
  -4   3   2        0.76        4.34      2.57 o
  -3   3   2     3000.06     3025.28     36.52 o
  -2   3   2       16.31       19.90      1.71 o
  -1   3   2    14076.03    14859.16    154.78 o
   0   3   2     2222.19     2470.66     22.54 o
   1   3   2     6373.85     6810.10     65.92 o
   2   3   2    16885.93    16990.42    153.66 o
   3   3   2     1027.22     1015.07     11.26 o
   4   3   2     8306.64     8073.85    102.86 o
   5   3   2        1.78       -2.15      2.33 o
   6   3   2     1182.29     1133.38     16.95 o
   7   3   2       68.37       82.82      5.01 o
   8   3   2      102.96       82.19      4.92 o
   9   3   2       12.70       20.98      5.24 o
  10   3   2        9.12        9.04      8.16 o
  -9   4   2       10.78       10.70     12.67 o
  -8   4   2        8.96       16.94     17.08 o
  -7   4   2       84.86       75.69      6.66 o
  -6   4   2       17.63       31.62      4.94 o
  -5   4   2      560.82      525.88      9.70 o
  -4   4   2       58.71       54.26      3.25 o
  -3   4   2     2398.92     2465.18     30.23 o
  -2   4   2      830.89      822.24     10.32 o
  -1   4   2     2937.44     3057.69     34.41 o
   0   4   2     1472.16     1650.85     17.94 o
   1   4   2      233.52      278.37      5.34 o
   2   4   2      406.22      435.02      5.63 o
   3   4   2        5.40        3.63      1.62 o
   4   4   2      165.99      145.55      3.47 o
   5   4   2       36.46       34.95      3.22 o
   6   4   2      142.16      148.51      4.56 o
   7   4   2       32.43       42.05      4.35 o
   8   4   2        3.29        6.42      4.74 o
   9   4   2        7.98       19.74      5.59 o
  10   4   2        0.09       -5.50      6.30 o
  -8   5   2       20.27       28.98     11.99 o
  -7   5   2        3.21        5.69      7.83 o
  -6   5   2       77.60       69.87      6.30 o
  -5   5   2        1.35        0.09      4.09 o
  -4   5   2      270.32      234.85      6.07 o
  -3   5   2       78.24       72.56      3.42 o
  -2   5   2      892.88      878.20     12.05 o
  -1   5   2      294.03      289.41      5.44 o
   0   5   2     1008.19      965.84     11.82 o
   1   5   2       48.38       53.62      3.92 o
   2   5   2     1064.31      972.16     11.29 o
   3   5   2      570.58      552.35      7.25 o
   4   5   2      552.02      510.62      7.61 o
   5   5   2       22.14       21.45      2.61 o
   6   5   2        9.74        4.95      3.78 o
   7   5   2       43.29       45.88      5.14 o
   8   5   2        7.97       12.24      5.41 o
   9   5   2       25.82       30.98      6.33 o
  10   5   2        0.15        4.48      7.96 o
  -8   6   2        3.16       -0.14     21.86 o
  -7   6   2       22.01       26.99     13.87 o
  -6   6   2       12.64        3.08      7.71 o
  -5   6   2       22.56       25.71      5.22 o
  -4   6   2      295.60      314.91      8.18 o
  -3   6   2        9.59        9.23      3.57 o
  -2   6   2     1613.37     1617.06     22.41 o
  -1   6   2        3.13       -2.57      2.57 o
   0   6   2     1547.88     1657.32     17.43 o
   1   6   2       44.24       36.14      2.83 o
   2   6   2      217.92      228.87      5.46 o
   3   6   2       42.48       16.23      3.04 o
   4   6   2       17.60       14.34      2.85 o
   5   6   2      652.27      650.25     11.85 o
   6   6   2       66.04       66.96      4.10 o
   7   6   2      384.37      407.48     11.39 o
   8   6   2        9.19        3.53      6.24 o
   9   6   2       69.76       70.46      9.22 o
  10   6   2        0.03       -1.57      8.85 o
  -8   7   2        4.23        7.40     25.83 o
  -7   7   2        0.13        4.32      9.72 o
  -6   7   2       72.64       63.94      9.31 o
  -5   7   2        3.91        8.25      6.60 o
  -4   7   2      365.13      378.13     10.26 o
  -3   7   2       10.61        7.94      4.39 o
  -2   7   2     1312.11     1340.68     18.01 o
  -1   7   2      617.97      633.29     11.17 o
   0   7   2     2946.14     2801.17     34.38 o
   1   7   2     2185.77     2157.85     23.69 o
   2   7   2     2209.40     2134.53     28.99 o
   3   7   2     2452.96     2401.19     29.71 o
   4   7   2      718.61      726.48     10.54 o
   5   7   2      641.59      651.16      9.91 o
   6   7   2      152.93      163.33      6.00 o
   7   7   2        3.75       11.90      6.45 o
   8   7   2        9.81       -2.42      8.17 o
   9   7   2        4.97       15.21      8.96 o
  10   7   2        1.55       -4.13     11.26 o
  -7   8   2        5.73        2.88     10.90 o
  -6   8   2       61.20       76.40     12.35 o
  -5   8   2        0.97        1.93      8.56 o
  -4   8   2      101.34      119.66      8.18 o
  -3   8   2      113.21      101.25      7.18 o
  -2   8   2       88.90       70.45      5.60 o
  -1   8   2       17.43       15.25      3.79 o
   0   8   2        5.42        0.58      4.33 o
   1   8   2      547.68      551.03      8.96 o
   2   8   2      121.96      115.76      5.28 o
   3   8   2     1642.44     1577.96     20.92 o
   4   8   2        0.15       -1.90      4.22 o
   5   8   2     1389.95     1420.04     19.53 o
   6   8   2      118.12      134.01      7.31 o
   7   8   2      571.53      588.01     14.70 o
   8   8   2       45.76       63.61     10.10 o
   9   8   2       82.36       66.77     10.81 o
  -7   9   2       11.30        9.92     12.24 o
  -6   9   2      112.74      126.61     12.37 o
  -5   9   2      112.31      123.27     11.18 o
  -4   9   2      468.69      515.90     15.35 o
  -3   9   2      591.02      593.60     15.60 o
  -2   9   2      336.45      348.30     12.30 o
  -1   9   2     2013.96     2006.16     31.38 o
   0   9   2       49.21       37.82      4.72 o
   1   9   2     1823.12     1917.99     29.95 o
   2   9   2        2.93       -3.84      4.00 o
   3   9   2      284.09      276.09      8.57 o
   4   9   2       13.01        9.65      6.00 o
   5   9   2        0.08       -3.65      6.18 o
   6   9   2       55.94       69.25      8.38 o
   7   9   2        7.71        9.81      7.53 o
   8   9   2       37.67       53.94     13.82 o
   9   9   2        0.86        9.95     14.59 o
  -6  10   2        4.49       14.83     26.79 o
  -5  10   2        0.71      -12.38     22.31 o
  -4  10   2        2.82        5.00     10.36 o
  -3  10   2      164.34      183.91     15.81 o
  -2  10   2       12.69        6.54      8.78 o
  -1  10   2     1521.42     1597.26     35.65 o
   0  10   2      134.90      143.87      9.66 o
   1  10   2     3631.14     3659.20     61.13 o
   2  10   2      830.97      802.91     17.87 o
   3  10   2     2303.58     2180.30     38.26 o
   4  10   2      853.41      842.64     18.83 o
   5  10   2      317.60      302.66     14.03 o
   6  10   2      421.01      430.66     19.37 o
   7  10   2       17.77       23.47      9.81 o
   8  10   2       80.55       88.08     15.36 o
   9  10   2        3.12        5.77     16.90 o
  -5  11   2       71.64       85.38     16.52 o
  -4  11   2       11.35       20.11     11.87 o
  -3  11   2      149.32      136.59     19.23 o
  -2  11   2        2.26       -1.26     10.04 o
  -1  11   2       59.12       27.06      9.82 o
   0  11   2       38.26       11.68     11.85 o
   1  11   2        3.50        4.63      8.73 o
   2  11   2       25.05       38.86      9.35 o
   3  11   2        1.56       -4.97      7.44 o
   4  11   2      211.99      233.72     10.77 o
   5  11   2        0.07       20.01     15.18 o
   6  11   2       71.47       91.68     24.38 o
   7  11   2       11.01       20.68     11.64 o
   8  11   2        2.17       15.68     16.33 o
  -5  12   2        3.75      -24.89     24.89 o
  -4  12   2       19.37       -0.72     23.42 o
  -3  12   2        8.03       -4.16     15.43 o
  -2  12   2      120.21      142.14     26.16 o
  -1  12   2       59.93       53.48     14.74 o
   0  12   2      349.73      353.51     19.61 o
   1  12   2       30.36        6.17     12.57 o
   2  12   2      399.87      402.40     20.54 o
   3  12   2        1.45        1.09      9.92 o
   4  12   2       79.47       71.37     13.85 o
   5  12   2        0.69        8.92     13.33 o
   6  12   2        1.18        8.24     13.03 o
   7  12   2        0.12       12.64     12.80 o
   8  12   2        0.15       10.59     26.28 o
  -4  13   2        0.70      -25.85     25.85 o
  -3  13   2       15.61       16.20     17.46 o
  -2  13   2        9.08        7.37     16.57 o
  -1  13   2        9.88       -1.10     15.50 o
   0  13   2       53.18       15.66     15.54 o
   1  13   2        8.88       -8.61     14.36 o
   2  13   2       56.31       39.33     14.34 o
   3  13   2       50.10       46.45     20.38 o
   4  13   2        4.73       12.38     17.98 o
   5  13   2       45.21       66.48     21.29 o
   6  13   2        1.11       28.99     15.57 o
   7  13   2       10.02        7.71     22.06 o
  -3  14   2        0.40        7.79     45.40 o
  -2  14   2       31.56       48.36     18.75 o
  -1  14   2        0.84        5.11     17.41 o
   0  14   2      121.31      112.40     24.03 o
   1  14   2        5.74        8.46     16.06 o
   2  14   2      147.94      129.08     17.59 o
   3  14   2       38.88       23.07     34.32 o
   4  14   2       72.67       62.30     16.52 o
   5  14   2       13.79       22.07     23.51 o
   6  14   2        7.56       40.86     20.62 o
  -1  15   2       11.89       10.68     19.12 o
   0  15   2        1.48        0.88     18.24 o
   1  15   2       15.78        2.35     25.43 o
   2  15   2        5.03        0.22     27.02 o
   3  15   2       58.58       47.39     17.76 o
   4  15   2        7.91        3.52     29.16 o
   5  15   2       79.91      103.93     27.92 o
   1  16   2       15.75      -26.90     26.90 o
   2  16   2        1.41       30.86     31.61 o
  -4 -14   3        3.30       35.61     18.34 o
  -3 -14   3        2.29       17.51     17.79 o
  -2 -14   3       18.44       18.61     17.93 o
  -1 -14   3       10.36       15.22     17.24 o
   0 -14   3       37.78       43.92     18.38 o
   1 -14   3        2.25       15.46     20.96 o
  -5 -13   3        2.44      -13.46     24.71 o
  -4 -13   3        8.94       31.14     16.94 o
  -3 -13   3        1.99       19.82     16.40 o
  -2 -13   3        2.58       19.25     22.13 o
  -1 -13   3        5.45       24.22     16.58 o
   0 -13   3        7.26       17.34     19.73 o
   1 -13   3        2.15        7.01     16.44 o
   2 -13   3        6.09        0.42     17.39 o
   3 -13   3        0.11       -1.11     25.82 o
  -6 -12   3       13.02       36.10     24.32 o
  -5 -12   3        1.34       -0.36     24.63 o
  -4 -12   3        0.52       21.77     15.52 o
  -3 -12   3        0.47       13.77     14.87 o
  -2 -12   3       10.09       21.71     14.96 o
  -1 -12   3        0.92       -1.05     14.55 o
   0 -12   3        4.98       22.68     14.84 o
   1 -12   3        0.21        4.10     15.15 o
   2 -12   3        2.32       -5.30     17.00 o
   3 -12   3        4.76        2.28     23.42 o
   4 -12   3       10.27       15.65     25.52 o
  -7 -11   3        3.57        3.94     17.54 o
  -6 -11   3        3.83        1.52     16.69 o
  -5 -11   3       10.23       12.06     12.26 o
  -4 -11   3       46.93       67.00     14.90 o
  -3 -11   3        0.47        9.88     15.02 o
  -2 -11   3      288.18      302.61     18.33 o
  -1 -11   3        2.08       12.76     13.32 o
   0 -11   3      378.69      418.76     21.87 o
   1 -11   3        0.19       -3.62     13.47 o
   2 -11   3       90.80      127.21     16.07 o
   3 -11   3        2.15        0.37     11.62 o
   4 -11   3        7.08        7.05     15.19 o
   5 -11   3        1.04       -1.99     22.06 o
  -7 -10   3        7.57       41.38     16.72 o
  -6 -10   3       40.07       49.15     16.02 o
  -5 -10   3        3.43        8.58     12.55 o
  -4 -10   3        0.58       -4.97     10.26 o
  -3 -10   3        0.36       -4.20      9.72 o
  -2 -10   3      100.93       83.83     13.58 o
  -1 -10   3       69.44       77.41     13.04 o
   0 -10   3      389.89      407.74     31.86 o
   1 -10   3      342.67      318.31     14.01 o
   2 -10   3      397.82      405.41     17.28 o
   3 -10   3      254.87      244.84     19.44 o
   4 -10   3      115.39      115.91     15.58 o
   5 -10   3       72.31       97.94     16.39 o
   6 -10   3       19.12       41.87     16.20 o
  -8  -9   3        1.79       -0.25     12.47 o
  -7  -9   3        1.95        8.89     11.78 o
  -6  -9   3       64.49       68.26     11.53 o
  -5  -9   3       79.80       67.60      9.40 o
  -4  -9   3      227.24      231.45     10.59 o
  -3  -9   3      314.00      296.55     13.01 o
  -2  -9   3      158.58      163.69     10.66 o
  -1  -9   3      164.37      164.56      8.83 o
   0  -9   3       57.84       66.27      8.96 o
   1  -9   3       93.81       84.60     11.78 o
   2  -9   3       26.68       38.66      9.51 o
   3  -9   3      472.27      401.12     14.21 o
   4  -9   3       19.95        3.47      9.66 o
   5  -9   3      197.88      190.96     11.19 o
   6  -9   3       37.49        4.37     14.41 o
  -8  -8   3        7.02        4.40     11.61 o
  -7  -8   3       15.85        8.64     10.68 o
  -6  -8   3       72.90       95.28     13.74 o
  -5  -8   3      605.17      564.32     16.03 o
  -4  -8   3      631.01      688.88     17.21 o
  -3  -8   3     3916.01     3789.55     77.86 o
  -2  -8   3      855.18      868.95     16.79 o
  -1  -8   3     8834.22     8755.86    125.46 o
   0  -8   3       45.43       68.90      4.75 o
   1  -8   3     7503.85     7302.25    104.92 o
   2  -8   3       82.90       99.34      6.39 o
   3  -8   3     2319.62     2258.04     35.35 o
   4  -8   3       32.67       38.74      9.06 o
   5  -8   3      235.58      227.29     12.19 o
   6  -8   3        3.32       -3.90      8.72 o
   7  -8   3       16.08       -4.97     14.59 o
  -9  -7   3        0.04        4.51     15.30 o
  -8  -7   3        8.64       17.94     10.87 o
  -7  -7   3        2.12       12.64      9.94 o
  -6  -7   3       13.41       16.78      9.03 o
  -5  -7   3       57.64       68.19      7.58 o
  -4  -7   3       41.36       41.34      6.72 o
  -3  -7   3        2.06       -2.13      4.51 o
  -2  -7   3       61.60       60.20      4.50 o
  -1  -7   3      582.18      581.51     10.83 o
   0  -7   3      217.70      228.65      5.80 o
   1  -7   3     1149.54     1091.69     14.57 o
   2  -7   3      726.20      668.52     12.08 o
   3  -7   3      486.86      467.77     10.40 o
   4  -7   3      541.26      513.92     12.43 o
   5  -7   3       30.37       25.54      8.91 o
   6  -7   3      135.59      141.47     10.56 o
   7  -7   3        3.07       -0.74     13.13 o
   8  -7   3       31.66       43.86     29.10 o
  -9  -6   3       28.03        8.77     14.05 o
  -8  -6   3       11.45       19.27      9.88 o
  -7  -6   3      178.04      189.56     11.34 o
  -6  -6   3       10.76        9.93      6.08 o
  -5  -6   3      961.45      954.19     17.50 o
  -4  -6   3        7.03        9.30      4.44 o
  -3  -6   3     2879.69     2813.61     35.10 o
  -2  -6   3      151.72      154.64      4.85 o
  -1  -6   3     2389.42     2380.78     35.74 o
   0  -6   3      588.72      582.50      8.36 o
   1  -6   3      422.68      453.11      9.31 o
   2  -6   3      457.51      450.68     14.15 o
   3  -6   3       42.62       42.49      4.22 o
   4  -6   3        7.96       -2.51      4.18 o
   5  -6   3       11.85        4.89      5.82 o
   6  -6   3       22.53       24.40      6.03 o
   7  -6   3        5.74       -0.53     14.53 o
   8  -6   3        1.45        3.18     16.27 o
  -9  -5   3       22.72       32.37     13.28 o
  -8  -5   3       30.95       46.83      9.33 o
  -7  -5   3       34.73       37.13      7.18 o
  -6  -5   3       36.63       34.18      5.66 o
  -5  -5   3      111.65      108.22      5.35 o
  -4  -5   3       45.54       48.51      4.29 o
  -3  -5   3      171.84      165.77      6.78 o
  -2  -5   3      375.45      421.05      7.70 o
  -1  -5   3       65.46       72.59      3.78 o
   0  -5   3      737.43      762.64     12.79 o
   1  -5   3      418.61      434.12      7.12 o
   2  -5   3      805.63      792.23     10.35 o
   3  -5   3       21.28       25.65      3.30 o
   4  -5   3      616.47      627.27     13.07 o
   5  -5   3       42.86       52.33      4.48 o
   6  -5   3      169.90      177.39      6.11 o
   7  -5   3       60.61       65.16      8.42 o
   8  -5   3       29.38        7.39      8.90 o
  -9  -4   3        0.60       -1.59     12.15 o
  -8  -4   3        0.16        4.16      8.23 o
  -7  -4   3       75.82       89.93      7.10 o
  -6  -4   3       10.31        6.01      4.49 o
  -5  -4   3      383.26      383.20      7.44 o
  -4  -4   3      253.11      258.99      6.32 o
  -3  -4   3      771.00      707.10     11.56 o
  -2  -4   3     1063.26      993.87     13.79 o
  -1  -4   3      346.48      346.37      6.31 o
   0  -4   3     1569.82     1430.01     17.14 o
   1  -4   3      126.30      140.36      3.56 o
   2  -4   3     1116.48     1122.11     13.19 o
   3  -4   3      421.06      440.87      7.22 o
   4  -4   3      297.89      303.84      6.22 o
   5  -4   3       32.59       23.85      3.62 o
   6  -4   3        4.10       -1.44      4.60 o
   7  -4   3        5.56        8.20      6.82 o
   8  -4   3        0.78       -2.37     11.45 o
   9  -4   3        2.61       -8.79      8.79 o
  -9  -3   3       18.53       20.68     19.94 o
  -8  -3   3        0.17       -3.69      7.67 o
  -7  -3   3       72.48       91.26      6.67 o
  -6  -3   3        0.03        3.94      4.07 o
  -5  -3   3       56.41       56.09      3.68 o
  -4  -3   3        2.36        4.49      2.80 o
  -3  -3   3      253.04      281.65      6.21 o
  -2  -3   3      766.68      818.08     11.11 o
  -1  -3   3      508.01      560.99      7.61 o
   0  -3   3     5718.36     6123.75     68.18 o
   1  -3   3      186.76      181.85      4.02 o
   2  -3   3     5644.81     5904.55     62.21 o
   3  -3   3      589.72      548.80      7.77 o
   4  -3   3     1644.85     1649.32     20.89 o
   5  -3   3      664.43      647.22     10.93 o
   6  -3   3      275.01      261.94      8.32 o
   7  -3   3      129.31      119.06      6.29 o
   8  -3   3       23.05       21.42      6.20 o
   9  -3   3        9.21        9.01      7.90 o
  -9  -2   3        0.56      -11.07     11.07 o
  -8  -2   3       35.09       22.61      7.72 o
  -7  -2   3        6.70       16.77      6.09 o
  -6  -2   3      704.83      717.90     12.02 o
  -5  -2   3        1.26       -2.97      2.97 o
  -4  -2   3     2339.99     2294.28     28.32 o
  -3  -2   3      530.07      540.12      7.44 o
  -2  -2   3     3209.11     3120.50     38.41 o
  -1  -2   3     1920.05     1992.04     20.35 o
   0  -2   3     1661.15     1790.55     18.36 o
   1  -2   3      293.23      326.76      4.33 o
   2  -2   3       36.30       45.52      2.10 o
   3  -2   3      121.32      126.40      3.24 o
   4  -2   3       16.49       12.07      1.95 o
   5  -2   3      436.04      439.93      8.28 o
   6  -2   3       44.62       45.36      4.88 o
   7  -2   3      165.75      185.94      6.25 o
   8  -2   3       16.02       19.62      5.35 o
   9  -2   3        5.05        7.49      6.24 o
  -9  -1   3        0.07        1.15     11.11 o
  -8  -1   3        5.58        3.71      7.35 o
  -7  -1   3        0.15       -2.52      4.79 o
  -6  -1   3      187.44      182.25      5.42 o
  -5  -1   3       55.98       49.89      3.22 o
  -4  -1   3     2244.39     2163.67     28.35 o
  -3  -1   3     2273.79     2335.17     26.55 o
  -2  -1   3     6570.25     6329.47     70.08 o
  -1  -1   3    21392.92    21935.92    215.99 o
   0  -1   3     8477.41     8768.92     86.78 o
   1  -1   3    27541.79    27606.34    273.69 o
   2  -1   3     2006.10     2132.08     24.19 o
   3  -1   3     6197.52     6009.18     67.26 o
   4  -1   3        2.86       -0.35      2.41 o
   5  -1   3      868.62      773.02     11.19 o
   6  -1   3        6.00        1.98      2.73 o
   7  -1   3       67.78       60.04      8.14 o
   8  -1   3       14.95        7.79      4.67 o
   9  -1   3        0.45        0.68      5.52 o
  10  -1   3        5.76        6.78      7.37 o
  -9   0   3        5.64       24.39     16.72 o
  -8   0   3       28.61       43.05      7.64 o
  -7   0   3        1.20        1.33      5.33 o
  -6   0   3      255.96      294.36      7.33 o
  -5   0   3        1.26        5.38      2.81 o
  -4   0   3      192.03      193.58      4.81 o
  -3   0   3      768.22      851.65     10.42 o
  -2   0   3      478.29      460.27      6.08 o
  -1   0   3     7048.20     7372.39     90.27 o
   0   0   3      211.14      217.43      2.93 o
   1   0   3    17193.12    17433.21    164.75 o
   2   0   3     1509.74     1496.88     16.06 o
   3   0   3     9301.07     9358.80    174.16 o
   4   0   3     1889.63     1816.54     34.98 o
   5   0   3     1077.93     1078.71     27.46 o
   6   0   3      887.02      841.21     13.80 o
   7   0   3       38.82       34.97      3.50 o
   8   0   3      155.08      148.76      8.25 o
   9   0   3        0.62        2.04      4.91 o
  10   0   3        8.36       10.06      9.13 o
  -9   1   3       30.19       18.57     15.82 o
  -8   1   3       17.00       23.39      7.61 o
  -7   1   3      132.74      115.22      6.50 o
  -6   1   3      127.12      123.57      4.83 o
  -5   1   3     1270.29     1195.21     15.76 o
  -4   1   3      597.51      604.91      8.28 o
  -3   1   3     6091.33     6014.67     66.77 o
  -2   1   3      422.98      460.90      5.69 o
  -1   1   3     9593.13     9810.57     92.64 o
   0   1   3      411.89      443.96      4.30 o
   1   1   3     2200.70     2374.77     20.95 o
   2   1   3      126.57      140.88      3.74 o
   3   1   3      625.60      691.43     26.51 o
   4   1   3        8.51        4.02      9.12 o
   5   1   3      428.67      451.74     14.96 o
   6   1   3       77.00       74.36      8.80 o
   7   1   3        2.47        0.90      2.76 o
   8   1   3       86.62      101.99      4.50 o
   9   1   3       10.04       11.32      4.69 o
  10   1   3       32.39       43.30      5.69 o
  -9   2   3        3.76       -3.93     11.76 o
  -8   2   3       11.80       21.02      8.05 o
  -7   2   3       19.21       18.87      5.77 o
  -6   2   3      141.60      151.48      9.05 o
  -5   2   3      129.68      117.99      5.87 o
  -4   2   3      813.08      866.54     11.83 o
  -3   2   3     2031.58     2097.30     23.98 o
  -2   2   3     2213.74     2455.20     27.71 o
  -1   2   3    10728.21    11067.00    124.78 o
   0   2   3     4075.35     4462.32     42.40 o
   1   2   3     5337.79     5638.54     49.38 o
   2   2   3    11430.74    11570.50    115.64 o
   3   2   3      981.60      992.52     16.93 o
   4   2   3     4609.28     4550.51    105.44 o
   5   2   3        2.85       -0.90      5.73 o
   6   2   3      833.23      833.18     23.86 o
   7   2   3       83.27       97.10      3.80 o
   8   2   3      133.01      120.03      4.59 o
   9   2   3       19.87       20.87      4.52 o
  10   2   3       21.24       13.48      5.60 o
  -9   3   3       71.12       59.56     13.04 o
  -8   3   3        0.22      -10.39     10.39 o
  -7   3   3      349.77      338.73     10.99 o
  -6   3   3        1.84       -0.41      4.61 o
  -5   3   3     1445.98     1462.86     20.56 o
  -4   3   3      118.52      137.47      3.88 o
  -3   3   3     4589.84     4809.25     53.74 o
  -2   3   3      467.49      448.98      7.39 o
  -1   3   3     4636.91     4885.80     46.27 o
   0   3   3      469.25      482.86      5.49 o
   1   3   3        6.76        6.95      0.98 o
   2   3   3      484.61      493.42      5.32 o
   3   3   3      987.78     1074.46     10.77 o
   4   3   3        0.16       -2.10      2.10 o
   5   3   3      318.13      318.01      5.57 o
   6   3   3       47.35       50.39      3.55 o
   7   3   3        4.39        2.55      2.95 o
   8   3   3        8.07       11.92      3.82 o
   9   3   3       12.02       24.41      4.96 o
  10   3   3        2.89        3.17      5.39 o
  -8   4   3       12.57       -9.11     15.37 o
  -7   4   3       56.08       83.83      7.11 o
  -6   4   3       47.49       44.29      7.67 o
  -5   4   3       76.67       88.44      4.60 o
  -4   4   3      222.67      204.44      5.21 o
  -3   4   3       15.01       24.76      2.52 o
  -2   4   3     1324.09     1390.02     17.60 o
  -1   4   3      167.37      173.89      3.46 o
   0   4   3     3160.02     3214.36     30.75 o
   1   4   3       28.22       25.86      1.54 o
   2   4   3     6552.45     6530.92     61.91 o
   3   4   3     1170.98     1149.00     12.11 o
   4   4   3     5276.43     5305.29     56.10 o
   5   4   3      660.20      635.83     13.75 o
   6   4   3      959.66      910.24     15.77 o
   7   4   3      138.31      144.65      6.24 o
   8   4   3       67.95       58.39      4.69 o
   9   4   3       14.99       25.00      5.05 o
  10   4   3        9.94        8.49      5.84 o
  -8   5   3       14.46       19.61     12.34 o
  -7   5   3       38.54       44.76      8.75 o
  -6   5   3      124.49      136.70      7.26 o
  -5   5   3       62.62       82.75      5.83 o
  -4   5   3     1132.95     1157.05     15.88 o
  -3   5   3       13.34        9.62      2.88 o
  -2   5   3     3490.84     3385.62     44.12 o
  -1   5   3        0.74        0.25      1.91 o
   0   5   3     1638.31     1671.31     23.38 o
   1   5   3      145.78      164.04      4.93 o
   2   5   3       29.81       41.22      2.17 o
   3   5   3       15.23       18.51      2.08 o
   4   5   3       36.11       39.93      2.46 o
   5   5   3      565.38      585.20      7.62 o
   6   5   3       37.75       39.29      5.36 o
   7   5   3      511.27      570.17     12.22 o
   8   5   3        0.11        0.31      4.99 o
   9   5   3      136.32      158.74      7.06 o
  10   5   3        2.13       10.37      6.51 o
  -8   6   3       20.00       14.92     15.20 o
  -7   6   3        1.08       -5.89      8.88 o
  -6   6   3      309.75      298.59     12.09 o
  -5   6   3       11.79       18.72      5.15 o
  -4   6   3     1966.26     2009.71     29.47 o
  -3   6   3       58.45       64.23      4.02 o
  -2   6   3     6303.08     6368.51     75.83 o
  -1   6   3     2117.94     2217.87     27.43 o
   0   6   3     8762.56     9113.97    100.59 o
   1   6   3     6669.27     7124.38     79.22 o
   2   6   3     3420.74     3642.47     38.87 o
   3   6   3     7256.23     7508.24     83.89 o
   4   6   3      644.06      657.08      9.12 o
   5   6   3     2349.56     2324.42     28.93 o
   6   6   3      127.47      117.06      6.52 o
   7   6   3      197.10      195.47     14.40 o
   8   6   3       14.46       12.30      5.98 o
   9   6   3       12.34       14.32      6.58 o
  10   6   3        2.64        0.28      7.92 o
  -8   7   3       44.99       58.77     20.57 o
  -7   7   3        0.15       -9.88      9.88 o
  -6   7   3      174.48      199.69     14.65 o
  -5   7   3       51.45       46.27      7.09 o
  -4   7   3      196.96      205.10      8.32 o
  -3   7   3      394.16      403.84      9.91 o
  -2   7   3       39.58       47.65      4.16 o
  -1   7   3       63.77       76.78      3.74 o
   0   7   3       36.82       27.86      3.30 o
   1   7   3      848.42      770.77     12.07 o
   2   7   3       22.75       21.39      2.60 o
   3   7   3     1680.51     1504.93     19.99 o
   4   7   3      385.74      390.08      7.24 o
   5   7   3      975.32      909.71     12.34 o
   6   7   3      698.14      728.54     15.47 o
   7   7   3      288.31      275.04     10.34 o
   8   7   3      172.82      206.91      8.94 o
   9   7   3       27.59       11.19      8.64 o
  10   7   3       19.09       25.89      9.26 o
  -7   8   3       17.71       16.24     14.54 o
  -6   8   3       83.20       94.56     10.94 o
  -5   8   3      137.67      118.92     10.07 o
  -4   8   3      495.18      490.26     13.92 o
  -3   8   3      513.84      493.28     13.27 o
  -2   8   3      405.65      386.35     11.22 o
  -1   8   3     1240.38     1181.37     21.61 o
   0   8   3       14.02        7.68      3.73 o
   1   8   3      637.21      591.32      9.90 o
   2   8   3       31.14       21.44      3.53 o
   3   8   3        7.72        3.24      3.85 o
   4   8   3        0.38       -3.50      3.50 o
   5   8   3       13.86       17.51      4.16 o
   6   8   3       67.93       64.81      5.50 o
   7   8   3        0.03        4.49      5.61 o
   8   8   3       51.51       61.35      9.55 o
   9   8   3        1.28       -2.65      9.79 o
  -7   9   3        0.58      -17.31     26.33 o
  -6   9   3       12.32       17.39     11.27 o
  -5   9   3        1.95       -9.71      9.71 o
  -4   9   3        2.24        6.28      7.73 o
  -3   9   3      103.71       82.43      7.90 o
  -2   9   3        4.22        6.25      6.26 o
  -1   9   3      599.28      595.91     15.72 o
   0   9   3       91.65       83.08      5.08 o
   1   9   3     1095.14     1123.06     19.12 o
   2   9   3      659.22      660.98     11.26 o
   3   9   3      295.46      282.02      8.47 o
   4   9   3      644.76      635.33     12.09 o
   5   9   3       25.89       34.11      5.25 o
   6   9   3      262.82      269.94     12.72 o
   7   9   3       30.25       31.73     12.87 o
   8   9   3       29.05       25.56     10.21 o
   9   9   3        0.08       -2.28     10.90 o
  -6  10   3        0.45       -5.17     14.44 o
  -5  10   3       57.75       58.89     14.14 o
  -4  10   3       23.73       17.80     10.31 o
  -3  10   3      159.00      157.21     11.54 o
  -2  10   3       10.32       -5.53      8.56 o
  -1  10   3      135.53      140.94     17.09 o
   0  10   3       50.64       48.75      7.06 o
   1  10   3       64.27       52.69      6.94 o
   2  10   3        8.28       -1.31      6.39 o
   3  10   3        2.46        1.63      6.45 o
   4  10   3      100.79       76.91      8.71 o
   5  10   3        0.24       -4.78      7.02 o
   6  10   3      124.40      128.81     12.01 o
   7  10   3        9.67       31.09     13.34 o
   8  10   3       43.50       57.22     14.33 o
   9  10   3        8.87       39.01     25.85 o
  -5  11   3        1.85        3.44     33.27 o
  -4  11   3       25.44       17.88     11.97 o
  -3  11   3       29.32       26.00     11.07 o
  -2  11   3       87.81      115.70     11.33 o
  -1  11   3      119.54      119.19     17.51 o
   0  11   3      348.45      348.33     21.88 o
   1  11   3       66.18       69.30      9.45 o
   2  11   3      911.35      849.86     24.72 o
   3  11   3        0.01        0.95      7.20 o
   4  11   3      682.02      634.55     16.62 o
   5  11   3       41.37       38.05      8.43 o
   6  11   3      175.24      188.79     14.23 o
   7  11   3       32.54       39.06     13.13 o
   8  11   3       32.99       73.38     22.65 o
  -5  12   3       26.16        7.65     26.33 o
  -4  12   3       14.64       15.71     23.84 o
  -3  12   3       74.24       91.68     21.04 o
  -2  12   3       72.40       71.86     15.62 o
  -1  12   3       18.65       -3.11     13.35 o
   0  12   3      195.66      146.71     15.61 o
   1  12   3        0.11       -4.49     12.48 o
   2  12   3       88.10       77.25     10.78 o
   3  12   3       23.28       25.01     12.12 o
   4  12   3       22.66       28.98     10.46 o
   5  12   3       77.74       90.95     11.12 o
   6  12   3       68.51      103.78     14.30 o
   7  12   3       47.05       77.80     14.07 o
   8  12   3        7.82       13.43     16.90 o
  -4  13   3       52.71       24.59     27.77 o
  -3  13   3        4.93        3.17     20.59 o
  -2  13   3      352.76      345.17     22.20 o
  -1  13   3        0.56       -1.93     15.35 o
   0  13   3      729.89      727.32     29.81 o
   1  13   3      106.43      100.71     16.12 o
   2  13   3      591.56      573.29     26.11 o
   3  13   3      277.84      259.86     32.85 o
   4  13   3      186.56      175.73     13.61 o
   5  13   3       90.02       44.80     21.05 o
   6  13   3       10.28        5.19     20.57 o
   7  13   3        0.15       19.44     12.49 o
  -3  14   3        0.12      -14.06     19.27 o
  -2  14   3       18.33       16.81     18.36 o
  -1  14   3        2.81      -10.81     16.87 o
   0  14   3      113.45      141.49     18.60 o
   1  14   3       71.03      103.20     17.28 o
   2  14   3      112.99      125.77     17.61 o
   3  14   3      366.16      349.12     21.31 o
   4  14   3       24.45       27.61     15.65 o
   5  14   3      491.15      535.11     39.37 o
   6  14   3        0.47       -6.96     22.49 o
  -1  15   3      114.40       72.68     21.88 o
   0  15   3       48.18       50.53     19.08 o
   1  15   3       58.07       70.22     18.61 o
   2  15   3        1.15       -1.27     17.01 o
   3  15   3        2.07        8.69     16.94 o
   4  15   3        0.07       -4.17     16.68 o
   5  15   3        7.36       31.70     25.37 o
   1  16   3      140.30      140.10     24.26 o
   2  16   3       16.19        9.35     19.02 o
   3  16   3      107.14      136.22     20.57 o
  -3 -14   4        2.27        4.80     18.60 o
  -2 -14   4        0.74       27.36     18.81 o
  -1 -14   4       12.68       28.11     18.40 o
   0 -14   4        5.40        4.89     18.35 o
  -5 -13   4       16.99       -6.36     26.36 o
  -4 -13   4       40.32       43.50     17.88 o
  -3 -13   4        1.74       13.58     17.09 o
  -2 -13   4       45.92       49.71     17.43 o
  -1 -13   4        0.04       32.63     17.13 o
   0 -13   4        3.74       32.61     16.99 o
   1 -13   4        0.40        3.64     16.90 o
   2 -13   4        3.81       24.04     18.19 o
  -6 -12   4       42.69       46.57     26.51 o
  -5 -12   4       42.76       44.88     18.25 o
  -4 -12   4      169.53      198.81     19.41 o
  -3 -12   4        1.91       20.15     15.69 o
  -2 -12   4      363.29      347.16     21.03 o
  -1 -12   4       25.95       41.15     15.74 o
   0 -12   4      242.81      250.22     19.72 o
   1 -12   4       30.06       31.16     16.07 o
   2 -12   4       25.27       36.57     16.48 o
   3 -12   4       15.74       18.83     24.47 o
   4 -12   4        0.53        0.00     25.16 o
  -6 -11   4        4.13       27.62     24.05 o
  -5 -11   4        0.91      -14.82     14.82 o
  -4 -11   4       59.94       60.14     15.40 o
  -3 -11   4        4.21        0.79     14.04 o
  -2 -11   4      243.56      236.23     17.83 o
  -1 -11   4      188.44      195.67     17.33 o
   0 -11   4      212.36      217.76     26.40 o
   1 -11   4      534.70      510.41     41.40 o
   2 -11   4       54.41       53.12     16.97 o
   3 -11   4      317.52      336.35     28.79 o
   4 -11   4        0.79        7.50     15.45 o
   5 -11   4       74.79       78.22     18.76 o
  -7 -10   4        2.90      -23.74     31.58 o
  -6 -10   4       92.60       92.26     22.48 o
  -5 -10   4       42.47       42.48     12.32 o
  -4 -10   4      227.32      233.23     14.26 o
  -3 -10   4      159.75      148.99     15.19 o
  -2 -10   4      157.32      155.06     15.04 o
  -1 -10   4      155.39      155.54     34.87 o
   0 -10   4       89.41      106.19     14.38 o
   1 -10   4        0.42        4.12      9.71 o
   2 -10   4       59.51       53.61     10.93 o
   3 -10   4       43.96       40.84     11.49 o
   4 -10   4       35.42       21.06     26.64 o
   5 -10   4        7.80        5.65     19.28 o
   6 -10   4       25.58       21.48     17.20 o
  -8  -9   4        5.10        6.28     45.17 o
  -7  -9   4        0.56       -2.06     15.84 o
  -6  -9   4       22.38       22.85     17.89 o
  -5  -9   4       18.33       15.99     18.38 o
  -4  -9   4      146.25      148.65     12.17 o
  -3  -9   4      104.64       99.06     10.81 o
  -2  -9   4      147.56      144.66     10.91 o
  -1  -9   4      190.48      223.46     14.82 o
   0  -9   4        7.69        0.93      8.49 o
   1  -9   4      259.14      260.87     12.53 o
   2  -9   4       98.96      100.93      7.13 o
   3  -9   4      124.96      139.19      8.09 o
   4  -9   4       25.15       38.98     10.17 o
   5  -9   4       16.64       28.37     10.93 o
   6  -9   4        2.67       -5.55      9.93 o
  -8  -8   4       33.50       44.96     20.49 o
  -7  -8   4       30.41       16.43     14.98 o
  -6  -8   4       34.30       37.52     10.86 o
  -5  -8   4      309.11      286.37     16.41 o
  -4  -8   4       17.68       12.40      7.61 o
  -3  -8   4      952.35      914.94     20.29 o
  -2  -8   4       15.12        0.70      8.04 o
  -1  -8   4     1206.88     1207.89     20.83 o
   0  -8   4      100.94       95.30      5.41 o
   1  -8   4      658.65      682.46     14.01 o
   2  -8   4        9.07        8.41      5.69 o
   3  -8   4      123.68      112.19      7.42 o
   4  -8   4        7.69        1.61      6.88 o
   5  -8   4       19.11       28.98      9.88 o
   6  -8   4        3.84        8.53      9.01 o
   7  -8   4        6.64      -13.11     14.80 o
  -8  -7   4        0.53       -5.98     14.42 o
  -7  -7   4       87.81       82.34     11.43 o
  -6  -7   4       25.00       22.63      9.88 o
  -5  -7   4      161.56      129.44      8.93 o
  -4  -7   4      106.93       91.91      7.74 o
  -3  -7   4       54.19       53.41      6.79 o
  -2  -7   4      169.77      165.77      8.98 o
  -1  -7   4       21.52       23.73      3.96 o
   0  -7   4        9.79       10.50      4.07 o
   1  -7   4       86.04      102.58      5.05 o
   2  -7   4      211.53      205.34      6.56 o
   3  -7   4      146.02      146.80      6.31 o
   4  -7   4       69.92       76.78      6.12 o
   5  -7   4       60.84       58.51      9.07 o
   6  -7   4        0.68       -8.88      8.88 o
   7  -7   4       10.44        8.09     10.98 o
  -9  -6   4        2.82       -1.43     14.97 o
  -8  -6   4       15.93       22.40     10.95 o
  -7  -6   4        7.14       25.36      9.92 o
  -6  -6   4        0.12        3.52      7.31 o
  -5  -6   4       54.24       52.25      7.11 o
  -4  -6   4      144.52      119.35      8.26 o
  -3  -6   4      168.44      159.89      5.36 o
  -2  -6   4      195.08      197.25      5.56 o
  -1  -6   4       16.33       11.70      3.76 o
   0  -6   4       26.39       40.25      4.13 o
   1  -6   4       12.32        5.61      3.19 o
   2  -6   4      136.18      125.18      4.40 o
   3  -6   4        7.65        0.17      3.97 o
   4  -6   4      362.38      355.46      8.67 o
   5  -6   4       41.12       34.61      5.95 o
   6  -6   4      117.28      127.66      7.86 o
   7  -6   4       34.28       34.19      8.21 o
   8  -6   4       11.73      -13.33     13.33 o
  -9  -5   4        1.64       -0.13     13.93 o
  -8  -5   4        0.60        5.73      9.88 o
  -7  -5   4       75.92      108.67     16.09 o
  -6  -5   4       67.73       62.42      7.26 o
  -5  -5   4      312.33      343.29     10.99 o
  -4  -5   4     1169.54     1111.36     20.06 o
  -3  -5   4      384.77      350.04      7.67 o
  -2  -5   4     4930.36     4845.79     58.39 o
  -1  -5   4       83.11       72.56      3.90 o
   0  -5   4     6092.53     6318.79     66.57 o
   1  -5   4       23.10       17.19      2.93 o
   2  -5   4     2338.17     2330.05     27.38 o
   3  -5   4       36.32       36.24      3.59 o
   4  -5   4      317.27      301.66      7.35 o
   5  -5   4       12.14       11.93      4.66 o
   6  -5   4        0.18       -1.14      4.97 o
   7  -5   4        3.21        0.68      6.92 o
   8  -5   4        0.71       -1.06      9.06 o
  -9  -4   4       25.21       25.53     13.47 o
  -8  -4   4        9.35       13.01      9.37 o
  -7  -4   4       44.96       53.58      8.80 o
  -6  -4   4       24.64       24.30      5.45 o
  -5  -4   4        0.29       -4.22      4.22 o
  -4  -4   4        1.40       -0.25      3.72 o
  -3  -4   4       18.50       24.11      3.57 o
  -2  -4   4     1362.49     1324.40     17.35 o
  -1  -4   4      600.15      640.92     10.44 o
   0  -4   4     5725.98     5680.26     63.46 o
   1  -4   4     1157.55     1076.00     13.60 o
   2  -4   4     3549.85     3489.61     37.57 o
   3  -4   4      806.41      694.11      9.86 o
   4  -4   4      536.85      528.98      8.45 o
   5  -4   4      292.70      272.15      6.62 o
   6  -4   4       45.36       39.82      5.43 o
   7  -4   4        8.70        8.08      5.56 o
   8  -4   4        1.04        8.35      7.98 o
   9  -4   4        3.25        0.78     13.21 o
  -9  -3   4        0.19       24.09     16.76 o
  -8  -3   4        4.30        4.73      8.59 o
  -7  -3   4        0.85        1.07      6.50 o
  -6  -3   4      182.23      185.28      6.76 o
  -5  -3   4        0.21       -2.04      3.99 o
  -4  -3   4      335.73      321.59      7.52 o
  -3  -3   4      188.62      195.28      6.48 o
  -2  -3   4       24.31       17.42      2.47 o
  -1  -3   4       12.37       14.94      2.57 o
   0  -3   4      540.20      629.59      9.86 o
   1  -3   4     3218.14     3510.38     39.86 o
   2  -3   4      457.82      461.97      6.93 o
   3  -3   4     4220.43     4225.19     47.79 o
   4  -3   4        1.34       -2.19      2.19 o
   5  -3   4     1919.52     1890.29     22.40 o
   6  -3   4       69.69       60.45      5.03 o
   7  -3   4      403.51      397.00      9.76 o
   8  -3   4       18.82       21.83      6.33 o
   9  -3   4       19.14       21.19      8.13 o
  -9  -2   4        0.11       16.29     12.24 o
  -8  -2   4       16.31       23.37      8.41 o
  -7  -2   4        0.88       -5.77      6.00 o
  -6  -2   4      223.27      219.51      6.32 o
  -5  -2   4       58.09       50.28      3.72 o
  -4  -2   4     1649.69     1600.78     24.88 o
  -3  -2   4     1680.52     1663.19     19.61 o
  -2  -2   4     3889.59     3701.79     56.63 o
  -1  -2   4    13019.36    13269.78    137.85 o
   0  -2   4     3340.68     3429.75     36.29 o
   1  -2   4    14897.28    15281.07    159.23 o
   2  -2   4      466.77      484.81      6.75 o
   3  -2   4     2906.36     2878.40     35.05 o
   4  -2   4       45.90       46.95      2.35 o
   5  -2   4      238.24      207.36      6.88 o
   6  -2   4       12.19       12.93      3.87 o
   7  -2   4       16.54        6.59      4.75 o
   8  -2   4       10.88       11.90      5.35 o
   9  -2   4        0.72       -1.18      6.16 o
  -9  -1   4        4.67      -11.93     11.93 o
  -8  -1   4       16.72       28.37     10.58 o
  -7  -1   4        0.30       -2.97      5.77 o
  -6  -1   4      199.95      211.87      6.08 o
  -5  -1   4        2.71        0.02      3.18 o
  -4  -1   4      347.13      315.56      6.29 o
  -3  -1   4       45.04       48.17      2.42 o
  -2  -1   4        0.79       -0.83      1.17 o
  -1  -1   4      217.83      215.04      3.51 o
   0  -1   4        0.75       -1.07      1.07 o
   1  -1   4     1442.63     1374.93     14.35 o
   2  -1   4      549.06      523.88      6.44 o
   3  -1   4     1818.33     1721.08     19.76 o
   4  -1   4      894.02      866.75     13.43 o
   5  -1   4      345.54      326.74      6.17 o
   6  -1   4      553.88      539.12      9.81 o
   7  -1   4       27.11       24.28      3.90 o
   8  -1   4      129.04      128.31      5.61 o
   9  -1   4        3.12       -5.38      5.43 o
  10  -1   4       13.21       17.61     15.49 o
  -9   0   4       12.84        8.52     21.50 o
  -8   0   4       15.76        8.29     10.29 o
  -7   0   4       20.08        9.54      5.88 o
  -6   0   4       49.49       45.90      4.42 o
  -5   0   4      246.39      225.61      5.77 o
  -4   0   4      171.96      166.88      4.20 o
  -3   0   4     1774.57     1722.37     20.01 o
  -2   0   4       35.06       33.47      1.87 o
  -1   0   4     5469.14     5654.92     51.60 o
   0   0   4      974.95      998.01     10.48 o
   1   0   4     7172.93     7414.29     73.71 o
   2   0   4     2074.07     2085.07     23.58 o
   3   0   4     1304.86     1301.64     15.98 o
   4   0   4     1122.85     1100.81     22.19 o
   5   0   4       33.75       22.91     12.98 o
   6   0   4      264.14      244.96     22.43 o
   7   0   4       22.28       26.06      3.20 o
   8   0   4       16.33        9.30      3.94 o
   9   0   4       11.41        8.14      4.76 o
  10   0   4        0.03        1.45     10.54 o
  -9   1   4       16.99        7.38     12.26 o
  -8   1   4       38.92       55.70     20.02 o
  -7   1   4      121.42      147.88      7.38 o
  -6   1   4      135.69      135.92      5.26 o
  -5   1   4      556.82      616.51     11.11 o
  -4   1   4      337.10      350.00      6.47 o
  -3   1   4      558.22      564.01      6.84 o
  -2   1   4      108.69      132.76      4.24 o
  -1   1   4        6.63        5.73      0.93 o
   0   1   4       95.41      110.54      2.00 o
   1   1   4       91.44       97.06      1.81 o
   2   1   4     1928.19     1848.00     21.12 o
   3   1   4      981.27     1011.14     19.91 o
   4   1   4     2507.61     2450.03     83.30 o
   5   1   4      166.22      152.72     15.62 o
   6   1   4      685.23      683.01     26.49 o
   7   1   4        2.96       16.52     15.25 o
   9   1   4        2.48       10.10      5.62 o
  10   1   4       12.78       26.76      8.10 o
  -9   2   4        0.97        6.87     24.27 o
  -8   2   4        1.39        8.56     10.62 o
  -7   2   4       29.82       37.47      6.36 o
  -6   2   4       10.67       11.05      6.02 o
  -5   2   4      399.00      410.41      7.81 o
  -4   2   4      988.08      994.82     13.50 o
  -3   2   4     2667.87     2600.67     29.60 o
  -2   2   4     7794.56     7815.10     87.02 o
  -1   2   4     5975.38     5807.32     55.14 o
   0   2   4    20671.22    21415.22    193.87 o
   1   2   4     1538.72     1572.65     15.34 o
   2   2   4    14851.63    14984.23    156.99 o
   3   2   4        2.70        0.03      1.95 o
   4   2   4     1391.41     1286.49     32.26 o
   5   2   4       68.13       68.71      7.08 o
   6   2   4        9.25        2.59     12.83 o
   7   2   4        2.53        8.60      8.57 o
  10   2   4        0.00        9.84      8.52 o
  -9   3   4       17.81       20.68     13.37 o
  -8   3   4        0.40        1.54     22.88 o
  -7   3   4       65.79       78.46      7.18 o
  -6   3   4        1.74       -2.18      5.44 o
  -5   3   4      123.14      111.80      4.76 o
  -4   3   4      256.30      268.18      8.24 o
  -3   3   4      144.42      152.45      3.56 o
  -2   3   4     4627.65     4943.53     58.99 o
  -1   3   4        5.86        9.52      1.38 o
   0   3   4    14338.47    14964.12    141.25 o
   1   3   4      259.39      252.64      3.46 o
   2   3   4    17781.90    18236.83    165.71 o
   3   3   4      969.00      890.20      9.05 o
   4   3   4     8520.58     8431.88    109.36 o
   5   3   4      345.14      301.47     12.12 o
   6   3   4     1077.85      995.11     27.40 o
   7   3   4       86.29       67.62     11.10 o
   9   3   4       18.11       13.89      6.67 o
  10   3   4        5.00       13.63      8.14 o
  -8   4   4       14.57       16.69     11.98 o
  -7   4   4       15.45       25.66      8.34 o
  -6   4   4      232.85      237.80     10.10 o
  -5   4   4        3.26        5.46      5.60 o
  -4   4   4     1709.77     1753.37     23.47 o
  -3   4   4      128.32      140.19      3.89 o
  -2   4   4     3212.36     3317.23     43.14 o
  -1   4   4       31.14       31.88      1.96 o
   0   4   4       59.64       65.97      2.79 o
   1   4   4      202.49      207.29      3.72 o
   2   4   4     1421.17     1406.67     14.62 o
   3   4   4      997.91      921.48     11.08 o
   4   4   4      491.29      453.95      6.37 o
   5   4   4     1315.66     1261.93     16.00 o
   6   4   4       27.38       23.62      4.38 o
   7   4   4      370.98      389.73      8.64 o
   8   4   4       10.59       21.98      3.99 o
   9   4   4       28.04       43.15      6.43 o
  10   4   4        8.53       23.73      7.30 o
  -8   5   4        0.06        1.95     17.23 o
  -7   5   4        0.65       14.93      8.74 o
  -6   5   4       39.68       32.33      7.80 o
  -5   5   4        0.25        0.39      4.74 o
  -4   5   4      566.23      532.50     14.71 o
  -3   5   4      165.51      154.80      4.33 o
  -2   5   4     2603.43     2490.43     30.53 o
  -1   5   4     2319.66     2349.26     26.74 o
   0   5   4     3798.74     3852.83     46.17 o
   1   5   4     4029.49     4028.95     45.34 o
   2   5   4      715.22      694.11      7.99 o
   3   5   4     2153.15     2110.25     21.68 o
   4   5   4       78.66       78.63      2.66 o
   5   5   4      194.40      174.32      4.51 o
   6   5   4       45.07       31.61      3.86 o
   7   5   4        9.78        8.93      5.04 o
   8   5   4       22.20       14.39      5.96 o
   9   5   4        4.79       14.75      5.54 o
  10   5   4       11.58       17.65      8.19 o
  -8   6   4        8.43        5.21     18.97 o
  -7   6   4        6.74       -7.34      9.43 o
  -6   6   4       34.14       45.73      8.64 o
  -5   6   4       13.95        9.98      6.29 o
  -4   6   4       17.87       23.24      4.84 o
  -3   6   4       70.24       75.39      5.87 o
  -2   6   4       32.19       29.60      3.21 o
  -1   6   4     1870.41     1980.52     23.05 o
   0   6   4      321.16      327.25      8.70 o
   1   6   4     8312.51     8958.41     93.32 o
   2   6   4      290.76      313.09      5.22 o
   3   6   4     4485.30     4607.25     49.13 o
   4   6   4      245.32      220.33      4.67 o
   5   6   4      773.64      737.31      9.41 o
   6   6   4      644.10      644.91     13.18 o
   7   6   4       57.45       43.73      6.18 o
   8   6   4      185.41      205.86     10.93 o
   9   6   4        0.88       12.00      6.93 o
  10   6   4       26.91       40.54      9.13 o
  -7   7   4        5.17      -10.21     10.21 o
  -6   7   4       46.47       46.47     12.92 o
  -5   7   4       41.59       32.99      7.17 o
  -4   7   4      435.84      429.99     12.34 o
  -3   7   4      162.40      147.65      6.05 o
  -2   7   4      562.94      542.25      9.34 o
  -1   7   4      700.36      683.30      9.73 o
   0   7   4       42.49       27.60      3.22 o
   1   7   4      719.59      692.33      9.50 o
   2   7   4      171.74      166.63      5.71 o
   3   7   4       51.48       42.41      2.90 o
   4   7   4      329.93      309.45      5.98 o
   5   7   4        2.37        0.60      2.99 o
   6   7   4       44.59       48.38      4.09 o
   7   7   4        0.06       -1.72      8.94 o
   8   7   4        0.75       -1.66      8.89 o
   9   7   4        0.06        9.82      8.99 o
  10   7   4        0.18       12.51      8.65 o
  -7   8   4        1.02      -11.25     11.25 o
  -6   8   4       60.95       81.00     10.92 o
  -5   8   4        0.85       -8.82      8.82 o
  -4   8   4      145.65      163.94      8.56 o
  -3   8   4        3.25       -8.02      8.02 o
  -2   8   4      129.45      129.22      6.92 o
  -1   8   4       95.56      100.03      5.41 o
   0   8   4      251.49      250.89      6.95 o
   1   8   4      718.97      800.77     12.02 o
   2   8   4      461.02      453.52      9.50 o
   3   8   4      461.43      453.96      8.19 o
   4   8   4      522.81      489.32      7.96 o
   5   8   4        4.83        1.09      4.06 o
   6   8   4      416.33      444.25     10.36 o
   7   8   4       35.99       39.09      7.72 o
   8   8   4      102.26      115.23      8.54 o
   9   8   4        3.20       -0.12      9.59 o
  10   8   4        4.31       -3.69     18.29 o
  -7   9   4       12.09       13.14     18.47 o
  -6   9   4        2.52       -6.17     13.67 o
  -5   9   4      212.52      217.92     12.68 o
  -4   9   4       29.10       27.83      9.88 o
  -3   9   4      847.45      940.12     20.07 o
  -2   9   4        3.03       -6.27      6.27 o
  -1   9   4     1295.33     1279.84     21.49 o
   0   9   4      599.29      544.23     10.95 o
   1   9   4      752.32      733.63     14.11 o
   2   9   4      943.68      884.18     15.06 o
   3   9   4       14.54       10.24      4.28 o
   4   9   4      167.50      151.93      7.00 o
   5   9   4       57.80       50.75      5.25 o
   6   9   4        1.04        1.27      6.21 o
   7   9   4        1.88        5.60      6.76 o
   8   9   4       10.84       16.23      9.64 o
   9   9   4        4.63        6.66     11.73 o
  -6  10   4        4.99       -8.43     15.01 o
  -5  10   4        1.50       13.31     21.20 o
  -4  10   4       56.92       54.47     10.86 o
  -3  10   4       27.29       17.71      9.48 o
  -2  10   4      365.19      373.64     18.21 o
  -1  10   4      230.05      246.69     11.47 o
   0  10   4     1462.58     1502.12     30.73 o
   1  10   4      186.77      189.06      7.45 o
   2  10   4     2988.91     2946.92     49.68 o
   3  10   4        1.55        0.59      6.35 o
   4  10   4     1989.27     1924.67     34.17 o
   5  10   4      117.08      122.20     10.38 o
   6  10   4      438.22      444.49     13.47 o
   7  10   4      107.32      124.36     12.63 o
   8  10   4       51.64       64.63     13.72 o
   9  10   4        4.00       -2.34     25.50 o
  -5  11   4       63.61       58.58     15.99 o
  -4  11   4      144.10      159.04     21.21 o
  -3  11   4      134.73      144.40     13.36 o
  -2  11   4      324.61      318.27     14.40 o
  -1  11   4       18.82        5.36     12.10 o
   0  11   4      273.39      217.52     15.04 o
   1  11   4        2.90       -3.84      8.48 o
   2  11   4       10.74        3.24      8.51 o
   3  11   4       36.30       32.85      9.83 o
   4  11   4      145.46      144.08      9.02 o
   5  11   4      162.92      173.16      9.69 o
   6  11   4      130.18      128.86     10.89 o
   7  11   4      104.34      121.84     12.86 o
   8  11   4        6.81       20.08     14.50 o
   9  11   4       36.32       72.20     16.77 o
  -5  12   4        0.09      -15.32     24.80 o
  -4  12   4       66.24       32.24     24.71 o
  -3  12   4        7.66        1.13     15.51 o
  -2  12   4      385.73      426.50     21.85 o
  -1  12   4       31.00       44.02     14.10 o
   0  12   4      484.55      517.53     23.87 o
   1  12   4      126.80      127.97     14.67 o
   2  12   4      137.50      159.33     11.61 o
   3  12   4      133.44      150.67     11.62 o
   4  12   4        3.89       17.87      8.41 o
   5  12   4        7.48        6.14     10.00 o
   6  12   4        3.11       -1.45     12.05 o
   7  12   4       13.27       13.57     12.87 o
   8  12   4        0.35       19.38     20.38 o
  -4  13   4        0.50      -13.43     26.48 o
  -3  13   4        6.08       -3.01     17.37 o
  -2  13   4       39.36       32.57     37.65 o
  -1  13   4       79.80       72.71     16.34 o
   0  13   4      214.78      204.83     43.89 o
   1  13   4      340.62      338.35     20.00 o
   2  13   4      128.32      133.16     25.92 o
   3  13   4      682.81      691.62     22.76 o
   4  13   4        0.25      -10.81     10.81 o
   5  13   4      549.14      547.19     25.59 o
   6  13   4       17.30       33.54     14.01 o
   7  13   4      130.63      113.03     23.03 o
  -3  14   4       21.17       10.96     19.82 o
  -2  14   4       68.13       53.59     19.19 o
  -1  14   4       49.04       70.54     18.30 o
   0  14   4       54.63       44.20     17.01 o
   1  14   4       14.26        9.16     15.54 o
   2  14   4        0.07      -11.67     14.94 o
   3  14   4        2.39        3.02     14.97 o
   4  14   4        6.84       11.99     22.86 o
   5  14   4        1.88       10.68     21.44 o
   6  14   4        0.26       16.73     22.49 o
   7  14   4        1.49       13.37     22.40 o
  -2  15   4        7.83       27.77     29.66 o
  -1  15   4        8.99        2.70     19.37 o
   0  15   4        7.37       11.20     21.08 o
   1  15   4       20.69       19.49     17.70 o
   2  15   4       17.31        3.80     16.82 o
   3  15   4        8.23      -16.21     16.21 o
   4  15   4       47.97       34.68     17.16 o
   5  15   4        1.54       21.77     24.17 o
   6  15   4       26.18       32.27     25.34 o
   1  16   4       47.62       39.27     33.45 o
   2  16   4        3.25       14.86     18.05 o
   3  16   4        5.41       21.56     18.22 o
   4  16   4        4.63       -3.84     25.91 o
  -4 -13   5      165.50      189.77     21.17 o
  -3 -13   5        1.81       29.35     17.63 o
  -2 -13   5      263.30      288.82     22.38 o
  -1 -13   5       29.37       54.27     17.98 o
   0 -13   5      142.19      143.30     19.80 o
   1 -13   5       26.38       51.57     18.26 o
   2 -13   5       15.11       44.55     18.70 o
  -5 -12   5       32.08       47.63     41.43 o
  -4 -12   5       16.40       22.09     17.21 o
  -3 -12   5       45.63       53.90     17.39 o
  -2 -12   5       62.84       33.35     16.47 o
  -1 -12   5       90.06       96.76     19.15 o
   0 -12   5       52.24       85.42     23.31 o
   1 -12   5      101.90      114.97     17.74 o
   2 -12   5       13.43       16.60     17.47 o
   3 -12   5       32.04        6.90     25.34 o
  -6 -11   5       21.42       44.26     25.73 o
  -5 -11   5        2.86       33.17     16.22 o
  -4 -11   5       72.25       78.55     16.43 o
  -3 -11   5        5.46        3.87     14.90 o
  -2 -11   5       62.47       84.42     16.09 o
  -1 -11   5       21.19       57.71     15.23 o
   0 -11   5       33.27       38.35     28.50 o
   1 -11   5        7.87       -4.95     14.53 o
   2 -11   5        6.73       21.99     15.30 o
   3 -11   5        1.23       10.47     22.22 o
   4 -11   5        0.89       -6.28     15.73 o
  -7 -10   5        0.05       -7.91     18.49 o
  -6 -10   5        8.10       43.57     24.32 o
  -5 -10   5        3.28       15.40     15.08 o
  -4 -10   5        0.45        3.28     14.01 o
  -3 -10   5        3.70       25.07     13.53 o
  -2 -10   5       28.97       36.08     13.53 o
  -1 -10   5        6.26       -0.57     12.74 o
   0 -10   5        1.45        2.74     12.72 o
   1 -10   5       57.25       47.41     13.86 o
   2 -10   5        8.86        0.63     10.43 o
   3 -10   5       77.59       71.81     12.08 o
   4 -10   5        6.11       18.65     14.61 o
   5 -10   5       18.89       16.16     15.58 o
  -7  -9   5        6.01        1.24     35.58 o
  -6  -9   5       22.66        6.34     16.32 o
  -5  -9   5      123.35      112.94     12.91 o
  -4  -9   5       25.61       12.43     11.00 o
  -3  -9   5      402.79      366.79     21.83 o
  -2  -9   5        3.52       10.70     11.99 o
  -1  -9   5      446.98      412.35     21.00 o
   0  -9   5      110.57      112.59     10.63 o
   1  -9   5      203.09      214.95     12.21 o
   2  -9   5       46.32       45.23     10.01 o
   3  -9   5       20.73       22.67      7.25 o
   4  -9   5        1.28       -1.94      8.39 o
   5  -9   5        3.09       10.52     11.00 o
   6  -9   5       13.13        7.81     11.75 o
  -8  -8   5        0.11      -17.30     43.05 o
  -7  -8   5       30.51       33.52     33.51 o
  -6  -8   5        2.16      -14.38     14.38 o
  -5  -8   5      164.90      187.09     12.97 o
  -4  -8   5        0.18       -5.99     14.61 o
  -3  -8   5      515.51      525.56     18.36 o
  -2  -8   5       29.36       38.57      9.22 o
  -1  -8   5      386.82      400.70     11.09 o
   0  -8   5      373.39      367.15     11.72 o
   1  -8   5       67.50       81.18      6.27 o
   2  -8   5      801.25      809.92     16.16 o
   3  -8   5        7.79        4.96      6.52 o
   4  -8   5      308.64      346.95     12.37 o
   5  -8   5        0.32        0.85     10.11 o
   6  -8   5       30.10       26.37     12.13 o
   7  -8   5        1.95       -7.57     12.01 o
  -8  -7   5        1.62       10.74     12.55 o
  -7  -7   5       55.88       83.50     12.29 o
  -6  -7   5       17.88       18.57     10.48 o
  -5  -7   5       90.57       96.39     11.90 o
  -4  -7   5      147.51      124.20      8.58 o
  -3  -7   5       50.57       33.13      7.36 o
  -2  -7   5        8.33        0.33      5.47 o
  -1  -7   5        3.97       -6.23      6.23 o
   0  -7   5      244.03      220.16      6.78 o
   1  -7   5        1.09       -7.45      7.70 o
   2  -7   5      647.56      633.68     14.76 o
   3  -7   5      161.82      142.10      7.33 o
   4  -7   5      502.76      491.22     12.91 o
   5  -7   5      191.26      179.56      9.68 o
   6  -7   5      116.24      143.24     10.99 o
   7  -7   5       80.72       95.92     14.58 o
  -8  -6   5       20.80       -3.13     11.57 o
  -7  -6   5      157.14      184.13     12.72 o
  -6  -6   5      154.60      137.53     10.95 o
  -5  -6   5      495.25      498.30     14.60 o
  -4  -6   5      794.27      807.57     17.96 o
  -3  -6   5      498.01      481.90     14.79 o
  -2  -6   5     1467.93     1464.00     27.31 o
  -1  -6   5       54.49       58.29      4.54 o
   0  -6   5      660.25      675.66     11.07 o
   1  -6   5       55.77       55.05      3.84 o
   2  -6   5       81.60       93.59      5.65 o
   3  -6   5       28.81       31.75      4.46 o
   4  -6   5        9.28        2.57      5.02 o
   5  -6   5       16.99       14.54      6.07 o
   6  -6   5        1.73       -4.09      6.35 o
   7  -6   5        6.00       -4.78      8.17 o
   8  -6   5        0.11      -14.01     14.01 o
  -8  -5   5        4.27       17.73     15.58 o
  -7  -5   5       36.91       28.26      9.77 o
  -6  -5   5        1.92        6.49      7.30 o
  -5  -5   5        2.59       -4.07      6.43 o
  -4  -5   5      145.15      160.49      8.28 o
  -3  -5   5        0.11       -2.49      3.68 o
  -2  -5   5     1771.47     1757.93     22.93 o
  -1  -5   5      436.72      456.41      9.13 o
   0  -5   5     3645.32     3532.77     43.41 o
   1  -5   5     1784.82     1726.48     20.97 o
   2  -5   5     1455.03     1426.19     17.89 o
   3  -5   5     1760.96     1662.84     20.62 o
   4  -5   5      101.10      116.09      5.15 o
   5  -5   5      700.17      683.50     12.57 o
   6  -5   5        6.53        1.65      5.48 o
   7  -5   5       82.88       84.75      9.25 o
   8  -5   5        0.13       -5.79      9.43 o
  -9  -4   5        1.57       14.55     14.26 o
  -8  -4   5        9.77       20.41     11.28 o
  -7  -4   5        0.19       -3.78      8.99 o
  -6  -4   5      207.42      226.40     11.14 o
  -5  -4   5        6.93       -0.31      5.18 o
  -4  -4   5      670.34      632.81     12.94 o
  -3  -4   5      109.14      114.49      4.34 o
  -2  -4   5     1154.97     1132.96     15.47 o
  -1  -4   5      778.23      827.05     12.80 o
   0  -4   5      853.65      941.78     13.11 o
   1  -4   5      390.10      453.42      7.89 o
   2  -4   5      263.83      307.11      6.76 o
   3  -4   5        6.57       11.86      3.06 o
   4  -4   5      202.54      195.77      4.99 o
   5  -4   5       39.54       33.80      4.38 o
   6  -4   5       94.08       86.89      6.60 o
   7  -4   5       33.99       34.72      6.40 o
   8  -4   5        4.08        2.97      8.76 o
   9  -4   5        2.05        6.28      9.43 o
  -9  -3   5        5.83        7.22     13.68 o
  -8  -3   5        6.55        1.49      9.52 o
  -7  -3   5       22.83       22.47      8.62 o
  -6  -3   5       51.69       42.68      5.82 o
  -5  -3   5       29.95       21.63      5.24 o
  -4  -3   5      352.22      347.94      8.10 o
  -3  -3   5      133.85      149.71      4.71 o
  -2  -3   5      749.62      747.15     10.79 o
  -1  -3   5     1845.13     1863.04     27.13 o
   0  -3   5      542.64      586.48      8.19 o
   1  -3   5     3971.75     4131.57     46.80 o
   2  -3   5        7.20        9.98      2.45 o
   3  -3   5     1675.32     1668.01     21.44 o
   4  -3   5      144.25      137.27      3.93 o
   5  -3   5      411.17      375.62      6.86 o
   6  -3   5       32.92       32.43      4.99 o
   7  -3   5       96.78       82.25      7.85 o
   8  -3   5        4.67        5.68      6.40 o
   9  -3   5        6.32       16.44      8.27 o
  -9  -2   5        4.02        2.05     12.99 o
  -8  -2   5       48.06       50.00     12.70 o
  -7  -2   5       88.95       80.29     13.95 o
  -6  -2   5      379.77      406.95     10.53 o
  -5  -2   5      556.59      540.94     10.27 o
  -4  -2   5      705.13      695.56     11.47 o
  -3  -2   5     3222.53     3172.38     38.67 o
  -2  -2   5       40.05       35.55      2.67 o
  -1  -2   5    11308.61    11868.05    139.93 o
   0  -2   5      219.18      267.58      4.52 o
   1  -2   5     7527.26     8357.04    103.83 o
   2  -2   5       44.82       47.90      2.39 o
   3  -2   5      422.69      478.92      7.09 o
   4  -2   5      116.74      133.04      4.05 o
   5  -2   5       13.62       11.88      3.31 o
   6  -2   5      297.97      314.58      9.13 o
   7  -2   5       19.64       15.57      4.73 o
   8  -2   5      103.47      115.30      7.94 o
   9  -2   5        5.06       -4.60      6.23 o
  -9  -1   5        5.06       12.19     32.93 o
  -8  -1   5        1.28        3.38      9.00 o
  -7  -1   5        8.37        8.21      7.83 o
  -6  -1   5        9.65        7.90      5.13 o
  -5  -1   5      174.42      195.12      6.59 o
  -4  -1   5       45.18       52.46      3.47 o
  -3  -1   5     1287.25     1290.51     18.02 o
  -2  -1   5       35.95       36.46      2.22 o
  -1  -1   5     5019.21     4803.45     53.36 o
   0  -1   5     1995.74     2089.93     23.15 o
   1  -1   5     7647.30     7550.87     79.11 o
   2  -1   5     3462.55     3410.24     38.47 o
   3  -1   5     2121.70     2026.47     24.85 o
   4  -1   5     1590.97     1516.93     20.53 o
   5  -1   5       77.28       70.36      3.17 o
   6  -1   5      329.76      261.99     10.64 o
   7  -1   5       16.43       21.29      4.07 o
   8  -1   5        5.81       -2.39      6.77 o
   9  -1   5        9.64       10.02      5.94 o
  -9   0   5       21.37       10.07     29.21 o
  -8   0   5        8.79        9.28      8.90 o
  -7   0   5      157.82      166.70      9.65 o
  -6   0   5        5.40       11.68      4.92 o
  -5   0   5      583.91      581.87     15.20 o
  -4   0   5        2.13        2.95      2.91 o
  -3   0   5      312.46      298.47      6.56 o
  -2   0   5      186.69      180.32      3.77 o
  -1   0   5       17.45       17.94      1.49 o
   0   0   5       23.72       26.00      1.66 o
   1   0   5       65.52       66.74      2.93 o
   2   0   5     2845.96     2707.47     30.58 o
   3   0   5      199.70      200.15      3.45 o
   4   0   5     3944.27     3862.84     49.74 o
   5   0   5       13.28       16.49      2.62 o
   6   0   5     1310.95     1346.43     53.83 o
   7   0   5       35.34       39.73     20.15 o
   8   0   5      222.57      206.55     13.19 o
   9   0   5       15.91       12.08      6.26 o
  -9   1   5       10.35        8.44     16.72 o
  -8   1   5        1.23       -6.16      8.79 o
  -7   1   5       95.73      123.27     11.25 o
  -6   1   5       57.80       49.13      5.37 o
  -5   1   5      474.92      518.47     15.56 o
  -4   1   5     1188.82     1143.66     23.22 o
  -3   1   5     1269.66     1254.16     16.18 o
  -2   1   5     4134.79     4026.52     44.88 o
  -1   1   5      848.69      808.99      8.88 o
   0   1   5     2961.84     3053.81     28.13 o
   1   1   5       79.74       81.32      1.65 o
   2   1   5      377.14      371.20      4.70 o
   3   1   5      130.48      128.64      2.74 o
   4   1   5      125.41      131.96      4.95 o
   5   1   5      105.04      100.34     14.66 o
   6   1   5      135.20      125.86     12.11 o
   7   1   5      103.41      112.99     11.55 o
  -9   2   5        3.21       12.53     19.28 o
  -8   2   5        3.14       -3.97      9.06 o
  -7   2   5        2.50       -0.60     10.29 o
  -6   2   5        1.09        7.72      5.54 o
  -5   2   5       25.50       26.53      3.16 o
  -4   2   5      257.88      234.35      5.03 o
  -3   2   5      275.23      281.40      4.73 o
  -2   2   5     5618.90     5770.58     63.49 o
  -1   2   5      322.91      318.73      4.40 o
   0   2   5    16695.65    17741.49    154.52 o
   1   2   5     1145.92     1221.17     11.64 o
   2   2   5    16249.63    16931.08    168.37 o
   3   2   5     4177.84     4111.58     45.99 o
   4   2   5     6909.98     6475.50    306.28 o
   5   2   5     1533.90     1490.50     37.94 o
   6   2   5      884.21      817.73     24.26 o
   7   2   5      315.33      320.21     15.33 o
  -8   3   5       13.58        7.69     10.53 o
  -7   3   5       53.18       66.32      8.89 o
  -6   3   5      111.65      109.34      6.92 o
  -5   3   5        9.28       11.03      3.84 o
  -4   3   5      887.03      884.68     13.61 o
  -3   3   5      237.54      237.67      5.46 o
  -2   3   5     2477.53     2606.38     29.73 o
  -1   3   5      384.54      418.38      5.99 o
   0   3   5      860.96      975.41     10.44 o
   1   3   5       15.28       19.02      1.35 o
   2   3   5      145.69      194.13      2.97 o
   3   3   5      193.52      175.61      3.02 o
   4   3   5      348.64      353.87      5.31 o
   5   3   5      444.18      422.64     22.73 o
   6   3   5      178.77      202.46     11.96 o
   7   3   5       78.25      103.99     10.43 o
  -8   4   5        2.56        8.04     12.51 o
  -7   4   5        2.09        6.53      8.56 o
  -6   4   5        4.59       -7.40      7.40 o
  -5   4   5        6.00        8.00      4.74 o
  -4   4   5      201.19      183.21      5.43 o
  -3   4   5       14.91        6.06      2.73 o
  -2   4   5     1496.58     1482.12     18.83 o
  -1   4   5     1370.96     1410.12     17.74 o
   0   4   5     2826.41     3035.30     32.25 o
   1   4   5     4200.09     4343.00     48.74 o
   2   4   5      487.19      493.94      5.94 o
   3   4   5     3978.15     4022.21     40.55 o
   4   4   5       51.38       57.71      2.32 o
   5   4   5      671.50      641.62      8.91 o
   6   4   5       29.55       15.49      2.98 o
   7   4   5        5.73        2.59     13.00 o
  -8   5   5        5.76       16.99     23.81 o
  -7   5   5        8.11        0.42      9.19 o
  -6   5   5       54.75       70.59     12.21 o
  -5   5   5        2.38        7.43      5.94 o
  -4   5   5      220.26      258.35      7.32 o
  -3   5   5      532.50      596.00     11.35 o
  -2   5   5      525.96      518.11      8.39 o
  -1   5   5     1758.94     1841.93     22.94 o
   0   5   5      380.81      395.52      6.46 o
   1   5   5      312.98      302.90      5.71 o
   2   5   5        7.47        7.93      1.72 o
   3   5   5       14.89       17.36      2.23 o
   4   5   5      327.70      341.08      6.67 o
   5   5   5      210.58      180.85      4.35 o
   6   5   5      696.70      701.18     12.00 o
   7   5   5      129.79      124.98      5.74 o
   8   5   5      250.02      257.54      8.55 o
   9   5   5       15.34       18.10      5.73 o
  10   5   5       51.99       51.36     10.75 o
  -8   6   5        5.54       -0.84     31.13 o
  -7   6   5       11.17       14.49      9.95 o
  -6   6   5       73.70       60.76      9.43 o
  -5   6   5      110.36      110.50      7.64 o
  -4   6   5      433.96      424.89     11.78 o
  -3   6   5      862.79      898.14     15.92 o
  -2   6   5      435.40      428.44      7.82 o
  -1   6   5     5422.87     5460.49     70.62 o
   0   6   5       24.28       21.67      4.64 o
   1   6   5    11276.67    11291.29    132.98 o
   2   6   5     1248.65     1282.52     13.90 o
   3   6   5     5024.10     5107.93     51.33 o
   4   6   5     1625.28     1574.74     16.74 o
   5   6   5      636.69      632.18      8.28 o
   6   6   5      374.08      329.12      8.27 o
   7   6   5       17.46       12.94      7.21 o
   8   6   5       32.19       16.76      5.75 o
   9   6   5        1.11        5.07      6.59 o
  10   6   5       12.96       17.73      6.20 o
  -7   7   5       29.31       41.49     16.73 o
  -6   7   5      141.48      141.47     11.05 o
  -5   7   5      172.47      188.04      9.95 o
  -4   7   5      229.77      245.06      9.06 o
  -3   7   5      353.80      326.32     10.54 o
  -2   7   5      176.66      179.22      5.31 o
  -1   7   5       59.58       66.11      3.73 o
   0   7   5      491.50      463.66      9.55 o
   1   7   5     1077.94     1028.73     12.25 o
   2   7   5     1249.76     1174.40     15.50 o
   3   7   5     2226.27     2191.12     24.26 o
   4   7   5     1557.58     1504.98     17.56 o
   5   7   5      403.79      391.12      7.08 o
   6   7   5     1001.56      998.08     16.89 o
   7   7   5       13.35       -0.14      5.97 o
   8   7   5      183.73      187.29     18.84 o
   9   7   5        1.51        9.70      7.02 o
  10   7   5        3.94       -0.23      8.00 o
  -7   8   5        7.67       21.21     14.34 o
  -6   8   5        8.33        7.77     10.36 o
  -5   8   5      200.90      225.97     10.39 o
  -4   8   5       34.03       36.44      7.29 o
  -3   8   5      764.29      773.76     17.01 o
  -2   8   5      376.54      362.26     11.12 o
  -1   8   5      903.94      882.61     15.66 o
   0   8   5     1623.55     1587.15     24.71 o
   1   8   5      501.16      505.85      8.17 o
   2   8   5      786.86      792.92     11.59 o
   3   8   5        8.90        9.14      3.22 o
   4   8   5       24.26       16.90      3.53 o
   5   8   5       57.75       52.60      4.17 o
   6   8   5      235.71      237.78      8.07 o
   7   8   5        0.82       -5.73      8.64 o
   8   8   5      104.98      126.82      9.73 o
   9   8   5        7.75       13.90      9.22 o
  10   8   5        9.21       22.14      9.62 o
  -6   9   5        6.95        5.49     20.23 o
  -5   9   5        0.75       -4.19     12.33 o
  -4   9   5      188.51      156.07     11.08 o
  -3   9   5       30.33       32.80      7.63 o
  -2   9   5     1578.23     1566.20     29.69 o
  -1   9   5      176.39      182.61      7.01 o
   0   9   5     5206.14     5372.66     78.67 o
   1   9   5       97.49      123.99      9.19 o
   2   9   5     7135.85     7319.58     81.86 o
   3   9   5        5.92        5.99      3.71 o
   4   9   5     3193.82     3229.88     40.04 o
   5   9   5       42.01       49.05      5.17 o
   6   9   5      500.30      476.20     12.30 o
   7   9   5       53.76       52.68      5.94 o
   8   9   5       55.17       41.68     11.32 o
   9   9   5        1.50      -10.30     10.30 o
  -6  10   5       22.65       41.02     15.97 o
  -5  10   5       22.54       30.41     19.04 o
  -4  10   5      122.51      109.08     11.66 o
  -3  10   5       33.79       23.20      9.83 o
  -2  10   5       70.21       56.85      9.37 o
  -1  10   5        1.24      -11.85     11.85 o
   0  10   5       35.08       30.83      6.77 o
   1  10   5        1.64       -6.04      6.04 o
   2  10   5      424.58      387.78     13.58 o
   3  10   5      295.20      289.26      9.69 o
   4  10   5      651.11      642.79     13.62 o
   5  10   5      438.60      426.20     11.49 o
   6  10   5      210.70      206.05      8.97 o
   7  10   5      160.82      162.72      8.55 o
   8  10   5        2.98      -11.62     11.62 o
   9  10   5       43.73       32.52     11.74 o
  -5  11   5        0.49       -8.55     22.82 o
  -4  11   5       84.47       54.28     15.64 o
  -3  11   5       35.55       45.10     18.98 o
  -2  11   5      550.39      498.86     32.40 o
  -1  11   5      150.18      140.38     13.97 o
   0  11   5      904.68      837.20     28.37 o
   1  11   5      442.23      467.28     16.66 o
   2  11   5      505.18      448.93     16.13 o
   3  11   5      520.35      469.53     13.97 o
   4  11   5      135.04      139.85      8.74 o
   5  11   5      190.93      183.73     17.54 o
   6  11   5       19.44       17.78      9.25 o
   7  11   5       43.91       33.76      9.66 o
   8  11   5        8.07       37.18     19.01 o
   9  11   5       10.97       24.35     15.35 o
  -5  12   5        0.66       -8.85     26.06 o
  -4  12   5       39.42        0.12     23.60 o
  -3  12   5        0.03      -15.06     15.06 o
  -2  12   5       40.93       54.02     18.43 o
  -1  12   5        0.47       -4.70     13.24 o
   0  12   5        0.58        3.94     13.07 o
   1  12   5        9.05       16.54     12.33 o
   2  12   5        0.83       -5.98      9.28 o
   3  12   5       82.13       91.70     10.69 o
   4  12   5       36.04       23.53      8.80 o
   5  12   5      122.36      131.93     11.34 o
   6  12   5       42.25       39.26     13.84 o
   7  12   5       20.97       36.52     12.40 o
   8  12   5       33.43       50.77     20.66 o
  -4  13   5       51.39        2.25     27.38 o
  -3  13   5       51.18       53.53     18.24 o
  -2  13   5      193.03      209.69     19.91 o
  -1  13   5      337.18      350.04     21.21 o
   0  13   5      240.94      216.35     31.41 o
   1  13   5      606.81      523.38     25.36 o
   2  13   5        8.23       -1.51     23.91 o
   3  13   5      520.58      462.62     19.07 o
   4  13   5       53.73       37.18     11.46 o
   5  13   5      201.79      177.39     21.50 o
   6  13   5       29.95       19.04     11.72 o
   7  13   5       25.81       56.97     21.88 o
   8  13   5        4.37      -17.12     21.08 o
  -3  14   5       17.87        2.07     19.70 o
  -2  14   5       25.12       30.98     18.73 o
  -1  14   5        3.54      -10.43     17.05 o
   0  14   5       12.55       25.26     47.92 o
   1  14   5       75.29       79.36     16.69 o
   2  14   5       32.97       19.69     15.19 o
   3  14   5      224.56      251.33     29.36 o
   4  14   5      166.09      152.38     22.39 o
   5  14   5      158.19      158.37     17.66 o
   6  14   5      181.26      209.50     19.09 o
   7  14   5       34.27       26.60     21.92 o
  -1  15   5      274.96      273.59     23.80 o
   0  15   5       18.48        7.12     18.14 o
   1  15   5      226.37      203.60     20.70 o
   2  15   5       58.85       76.25     20.30 o
   3  15   5       20.82      -11.79     16.19 o
   4  15   5       60.21       82.89     17.49 o
   5  15   5        0.15      -13.61     23.12 o
   6  15   5        8.89        7.95     24.20 o
   0  16   5      119.51      160.22     32.60 o
   1  16   5       57.83       44.55     37.72 o
   2  16   5      277.37      304.41     23.74 o
   3  16   5       32.30       53.95     18.75 o
   4  16   5      197.00      189.52     29.87 o
  -3 -13   6        0.27       13.15     19.06 o
  -2 -13   6       14.71       20.95     18.42 o
  -1 -13   6        7.92       33.40     20.92 o
   0 -13   6        2.42       34.87     18.44 o
   1 -13   6        5.69        7.69     26.36 o
  -4 -12   6        3.63        4.92     17.56 o
  -3 -12   6        5.01       -2.01     19.52 o
  -2 -12   6       11.22       36.43     17.39 o
  -1 -12   6       60.68       79.43     17.92 o
   0 -12   6       10.50       37.31     23.79 o
   1 -12   6       52.88       53.49     17.43 o
   2 -12   6        0.07       31.76     17.65 o
   3 -12   6        8.81       39.61     25.97 o
  -5 -11   6        0.26       18.89     17.03 o
  -4 -11   6        1.04       11.53     16.15 o
  -3 -11   6        8.50       12.61     21.23 o
  -2 -11   6        1.59        3.77     15.37 o
  -1 -11   6       70.29       88.69     18.26 o
   0 -11   6        6.26       -3.21     15.02 o
   1 -11   6      224.65      248.83     19.40 o
   2 -11   6       32.25       52.28     28.89 o
   3 -11   6      173.40      190.09     26.51 o
   4 -11   6       24.51       14.42     24.29 o
  -6 -10   6        0.29       19.16     25.07 o
  -5 -10   6      139.30      154.62     18.45 o
  -4 -10   6        5.83       22.05     15.03 o
  -3 -10   6      295.52      282.16     19.37 o
  -2 -10   6       32.89       33.27     18.07 o
  -1 -10   6      168.18      184.99     16.93 o
   0 -10   6       24.91       44.21     14.38 o
   1 -10   6       25.14       38.14     14.40 o
   2 -10   6        4.12       -3.95     10.95 o
   3 -10   6        0.17       -2.96     11.51 o
   4 -10   6       27.03       36.78     15.43 o
   5 -10   6        0.09        0.53     15.70 o
  -7  -9   6        2.48       -1.08     31.22 o
  -6  -9   6        0.86       17.43     27.17 o
  -5  -9   6       70.20      106.48     16.15 o
  -4  -9   6       74.26       96.36     15.16 o
  -3  -9   6      415.08      470.51     24.15 o
  -2  -9   6      359.06      360.28     19.10 o
  -1  -9   6      448.30      416.70     34.32 o
   0  -9   6      694.46      724.83     27.19 o
   1  -9   6      120.53      129.80     15.81 o
   2  -9   6      556.11      602.76     20.51 o
   3  -9   6       23.53       15.74     10.64 o
   4  -9   6      116.43      137.21     12.06 o
   5  -9   6        1.62        5.46     11.28 o
   6  -9   6        6.94        1.75     15.44 o
  -7  -8   6       22.78       12.10     17.07 o
  -6  -8   6        3.87      -11.44     16.64 o
  -5  -8   6       28.67       30.08     11.41 o
  -4  -8   6       25.19       25.35     11.68 o
  -3  -8   6       11.09       20.61      9.86 o
  -2  -8   6      485.06      491.07     22.07 o
  -1  -8   6       12.11        6.62      7.69 o
   0  -8   6     1197.33     1127.07     22.77 o
   1  -8   6        3.09       13.04      6.85 o
   2  -8   6      725.30      663.25     14.73 o
   3  -8   6       32.50       27.75      6.96 o
   4  -8   6      147.18      165.23      9.95 o
   5  -8   6       28.60       35.24      9.05 o
   6  -8   6        4.30        2.15     18.07 o
   7  -8   6        6.05       18.86     12.33 o
  -8  -7   6        3.16       -2.04     25.07 o
  -7  -7   6        0.95        4.14     15.79 o
  -6  -7   6       24.26       17.30     14.58 o
  -5  -7   6       54.03       71.19     12.41 o
  -4  -7   6      155.96      174.04     11.80 o
  -3  -7   6      159.92      153.82     11.13 o
  -2  -7   6      308.87      312.13     12.71 o
  -1  -7   6      102.71      116.19      7.24 o
   0  -7   6       66.92       85.91      9.09 o
   1  -7   6        2.84        1.16      5.36 o
   2  -7   6        9.94        3.93      5.61 o
   3  -7   6        3.38       -2.57      6.12 o
   4  -7   6        4.76       -3.28      7.31 o
   5  -7   6       42.00       25.63      8.45 o
   6  -7   6        2.54       -4.82      8.55 o
   7  -7   6       14.47       24.68     13.57 o
  -8  -6   6        8.52        1.19     34.26 o
  -7  -6   6       41.60       53.84     11.67 o
  -6  -6   6       35.98       31.30     10.35 o
  -5  -6   6       78.27       61.64      8.37 o
  -4  -6   6       54.21       57.06      8.72 o
  -3  -6   6      204.36      190.60      8.75 o
  -2  -6   6      364.25      347.86     10.14 o
  -1  -6   6      384.10      376.76     17.13 o
   0  -6   6     1018.95     1029.99     16.56 o
   1  -6   6      338.12      340.78     11.09 o
   2  -6   6      448.58      455.36     10.08 o
   3  -6   6      251.95      252.56      7.45 o
   4  -6   6       20.85       24.21      5.48 o
   5  -6   6      150.71      150.22      7.70 o
   6  -6   6        0.38       -1.26      7.92 o
   7  -6   6       26.04       23.44     23.45 o
   8  -6   6        0.13      -10.43     11.23 o
  -8  -5   6       17.98       30.90     11.92 o
  -7  -5   6        0.60        1.58     10.46 o
  -6  -5   6      233.83      234.10     15.25 o
  -5  -5   6       10.52        4.72      7.13 o
  -4  -5   6      791.60      766.32     17.30 o
  -3  -5   6       14.78       22.26      5.88 o
  -2  -5   6     1253.76     1205.81     20.25 o
  -1  -5   6      413.69      385.85     11.51 o
   0  -5   6      472.13      485.31      9.09 o
   1  -5   6      697.60      706.32     11.25 o
   2  -5   6        2.56       -1.35      3.61 o
   3  -5   6      319.28      354.03      7.69 o
   4  -5   6       15.00       17.44      4.41 o
   5  -5   6       16.04       22.77      5.21 o
   6  -5   6        0.81        2.32      5.67 o
   7  -5   6        3.87       -2.67      8.01 o
   8  -5   6        0.34       -5.80      8.26 o
  -8  -4   6        6.23       12.21     11.17 o
  -7  -4   6        5.38        8.22      9.87 o
  -6  -4   6       18.91       13.56      7.41 o
  -5  -4   6        0.18       -6.35      6.35 o
  -4  -4   6        6.30        3.24      5.70 o
  -3  -4   6        2.76       -1.34      3.64 o
  -2  -4   6       11.60        8.89      3.49 o
  -1  -4   6      410.13      429.16      8.66 o
   0  -4   6       94.35       90.46      3.96 o
   1  -4   6     1892.94     1868.59     23.96 o
   2  -4   6        0.88        3.51      3.53 o
   3  -4   6     1581.51     1625.40     20.09 o
   4  -4   6      199.65      191.84      5.57 o
   5  -4   6      569.70      593.05     11.26 o
   6  -4   6       93.00       99.40      6.65 o
   7  -4   6      115.55      121.20      7.57 o
   8  -4   6        0.60       -1.17      7.53 o
   9  -4   6        6.30       10.03      9.76 o
  -8  -3   6        6.10        9.88     10.59 o
  -7  -3   6       54.02       49.62      9.65 o
  -6  -3   6      129.38      155.99      9.98 o
  -5  -3   6      273.06      251.80      9.14 o
  -4  -3   6      265.47      267.59      8.31 o
  -3  -3   6      738.05      685.68     10.78 o
  -2  -3   6        7.41       -1.38      3.01 o
  -1  -3   6     1269.61     1108.91     16.14 o
   0  -3   6       50.17       52.63      3.07 o
   1  -3   6      314.23      279.41      6.07 o
   2  -3   6        2.41        1.38      3.72 o
   3  -3   6       51.28       55.03      3.51 o
   4  -3   6      278.68      289.05      7.19 o
   5  -3   6       52.04       63.30      3.70 o
   6  -3   6      523.88      538.09     11.91 o
   7  -3   6        1.66       -5.48      5.71 o
   8  -3   6      216.44      247.20      8.27 o
   9  -3   6        1.23       -8.56      8.56 o
  -8  -2   6       13.35       10.88     10.11 o
  -7  -2   6       71.35       85.46      9.57 o
  -6  -2   6       32.43       52.75      6.98 o
  -5  -2   6      835.01      834.78     15.43 o
  -4  -2   6       21.41       26.79      4.06 o
  -3  -2   6     3723.28     3781.74     42.95 o
  -2  -2   6      207.49      222.33      5.46 o
  -1  -2   6     6550.71     6378.38     75.80 o
   0  -2   6     2353.75     2348.83     26.85 o
   1  -2   6     4560.21     4446.51     50.20 o
   2  -2   6     3765.94     3771.98     42.81 o
   3  -2   6      981.18      992.54     12.79 o
   4  -2   6     1809.19     1737.67     23.91 o
   5  -2   6       21.48       18.97      3.63 o
   6  -2   6      506.16      458.88     10.41 o
   7  -2   6       11.16        0.96      5.50 o
   8  -2   6       38.70       24.18      5.86 o
   9  -2   6        7.66       -1.95      6.60 o
  -8  -1   6        4.62       13.49      9.87 o
  -7  -1   6      160.96      156.06     10.36 o
  -6  -1   6        0.14       -6.23      6.23 o
  -5  -1   6      454.34      441.71     10.41 o
  -4  -1   6        0.82        3.87      3.66 o
  -3  -1   6       37.83       29.38      2.60 o
  -2  -1   6       14.41       10.43      2.33 o
  -1  -1   6      176.48      159.07      4.15 o
   0  -1   6      112.20       77.82      2.51 o
   1  -1   6        5.43        0.58      1.75 o
   2  -1   6     1986.74     1874.76     21.82 o
   3  -1   6      103.97      107.10      2.89 o
   4  -1   6     2046.54     1938.86     22.51 o
   5  -1   6      174.67      156.14      4.96 o
   6  -1   6      464.67      436.01      9.27 o
   7  -1   6      148.55      147.82      7.68 o
   8  -1   6       63.49       57.75      6.10 o
   9  -1   6       32.43       30.59      6.48 o
  -8   0   6        1.76       -8.71      9.56 o
  -7   0   6       47.94       47.67     14.74 o
  -6   0   6       35.79       37.50      6.49 o
  -5   0   6      322.96      335.92      9.05 o
  -4   0   6      618.78      592.48     14.16 o
  -3   0   6     1198.02     1175.10     16.78 o
  -2   0   6     1574.43     1588.72     18.72 o
  -1   0   6      783.98      778.11      9.93 o
   0   0   6      882.92      886.61     10.24 o
   1   0   6       20.13       23.04      1.73 o
   2   0   6      115.37      114.42      2.71 o
   3   0   6       28.84       26.88      2.04 o
   4   0   6        9.29        9.72      2.22 o
   5   0   6       36.85       40.26      4.22 o
   6   0   6        3.77       -3.34      3.34 o
   7   0   6       23.93       22.84     27.35 o
   8   0   6       28.72       31.73     15.94 o
  -8   1   6        0.58        6.39     11.11 o
  -7   1   6       38.22       43.36     10.96 o
  -6   1   6        4.98        3.80      6.16 o
  -5   1   6       28.40       24.98      4.80 o
  -4   1   6        8.78        4.38      3.54 o
  -3   1   6       33.09       29.31      3.22 o
  -2   1   6      822.27      813.88     11.15 o
  -1   1   6      332.48      324.01      5.25 o
   0   1   6     1704.45     1845.28     18.95 o
   1   1   6      274.52      292.16      4.27 o
   2   1   6      936.07      930.98     11.23 o
   3   1   6     2035.41     1902.86     23.27 o
   4   1   6      349.96      297.09      5.18 o
   5   1   6      573.30      536.16     27.92 o
   6   1   6        9.33       -6.92      8.57 o
   7   1   6       39.81       54.55     10.71 o
   8   1   6        7.89       11.41     12.04 o
  -8   2   6        0.97        9.82      9.97 o
  -7   2   6       35.23       51.71     11.85 o
  -6   2   6       40.25       33.36      7.56 o
  -5   2   6       77.12       92.52      6.09 o
  -4   2   6      852.20      855.88     15.92 o
  -3   2   6       11.68       12.20      2.54 o
  -2   2   6     3942.99     3867.92     41.22 o
  -1   2   6       95.64       96.61      2.53 o
   0   2   6     2979.71     2917.15     26.97 o
   1   2   6      804.24      804.05      9.26 o
   2   2   6      431.19      429.22      5.56 o
   3   2   6      302.90      286.42      4.11 o
   4   2   6      120.59      133.71      5.43 o
   5   2   6       42.02       32.58     14.66 o
   6   2   6       45.15       46.51      9.22 o
   7   2   6       73.22       79.92     11.05 o
   8   2   6       23.30       44.44     12.41 o
  -8   3   6        0.18      -11.95     11.95 o
  -7   3   6       24.81       26.12      9.15 o
  -6   3   6        0.12        1.30      7.58 o
  -5   3   6        1.04        3.09      4.39 o
  -4   3   6       10.32        5.75      3.18 o
  -3   3   6       99.45      103.93      3.64 o
  -2   3   6      325.01      295.10      5.45 o
  -1   3   6       19.96       22.51      3.33 o
   0   3   6      798.84      793.49      9.87 o
   1   3   6     1106.31      978.05     11.17 o
   2   3   6       12.32       21.87      1.52 o
   3   3   6     3839.25     3619.48     40.70 o
   4   3   6      195.83      190.65      4.25 o
   5   3   6     1394.09     1294.13     33.81 o
   6   3   6       49.84       50.50     15.25 o
   7   3   6       60.32       48.72     17.08 o
   8   3   6        2.82       23.42     22.04 o
  -8   4   6        7.67        1.39     10.55 o
  -7   4   6        7.17       -8.59      9.12 o
  -6   4   6       71.72      103.56      9.19 o
  -5   4   6        1.25        2.74      5.84 o
  -4   4   6      238.49      287.27      7.19 o
  -3   4   6      351.69      323.91     10.12 o
  -2   4   6      404.31      434.07      6.94 o
  -1   4   6     1283.96     1267.44     16.44 o
   0   4   6      162.64      197.31      4.14 o
   1   4   6       44.61       73.57      4.18 o
   2   4   6       77.51       94.11      2.17 o
   3   4   6      215.01      181.30      4.34 o
   4   4   6      281.86      251.51      4.35 o
   5   4   6      664.32      655.12      9.07 o
   6   4   6      865.00      856.65     18.86 o
   7   4   6      287.96      301.25     16.10 o
   8   4   6      325.20      322.33     29.57 o
  -8   5   6        6.16       -1.94     10.97 o
  -7   5   6       60.77       50.67     10.36 o
  -6   5   6       83.62       77.18      9.30 o
  -5   5   6      409.72      398.50     12.17 o
  -4   5   6      446.91      471.41     12.24 o
  -3   5   6     1776.41     1749.51     28.59 o
  -2   5   6      298.40      314.87      6.68 o
  -1   5   6     5874.03     5834.63     75.31 o
   0   5   6      203.21      203.65      5.86 o
   1   5   6     8774.52     8819.95     98.27 o
   2   5   6     1770.68     1836.67     19.15 o
   3   5   6     3058.61     2985.18     32.07 o
   4   5   6     1699.67     1634.50     18.05 o
   5   5   6      235.24      213.95      5.06 o
   6   5   6      161.80      138.09      3.96 o
   7   5   6        1.67       -4.23      4.23 o
   8   5   6       16.17       15.11     14.80 o
  -7   6   6       12.97       17.85     13.31 o
  -6   6   6       55.69       36.61      9.40 o
  -5   6   6       26.25       25.90      7.06 o
  -4   6   6       36.34       40.94      6.33 o
  -3   6   6        1.59        4.56      6.09 o
  -2   6   6        6.64        9.59      3.26 o
  -1   6   6      111.77      128.05      4.45 o
   0   6   6      429.10      454.93      8.22 o
   1   6   6     1194.97     1280.05     15.56 o
   2   6   6     1711.44     1752.38     18.51 o
   3   6   6     1150.57     1176.00     13.63 o
   4   6   6     2235.67     2205.76     24.21 o
   5   6   6       43.64       37.02      2.35 o
   6   6   6     1592.07     1547.12     23.44 o
   7   6   6       13.16       10.94      4.55 o
   8   6   6      379.48      344.80     12.68 o
   9   6   6        5.07       15.22      5.63 o
  10   6   6       27.19       13.31     12.11 o
  -7   7   6       25.50       16.24     13.85 o
  -6   7   6       45.56       35.58     11.15 o
  -5   7   6      296.67      311.17     11.03 o
  -4   7   6      176.67      148.30      8.11 o
  -3   7   6      690.04      682.98     15.44 o
  -2   7   6      677.98      644.02     11.61 o
  -1   7   6      297.50      294.63      8.16 o
   0   7   6     1322.52     1305.72     20.52 o
   1   7   6       88.30       94.33      3.35 o
   2   7   6      143.87      171.05      4.09 o
   3   7   6       40.28       44.97      2.73 o
   4   7   6      374.13      353.34      5.85 o
   5   7   6       20.35       17.83      3.32 o
   6   7   6      462.67      487.77     10.48 o
   7   7   6       67.29       64.62      5.65 o
   8   7   6      172.75      171.08      8.72 o
   9   7   6       36.01       41.43      6.98 o
  10   7   6       25.70       33.42      6.83 o
  -7   8   6        0.21        2.55     14.81 o
  -6   8   6        0.93      -12.29     18.52 o
  -5   8   6        0.47       -2.08      8.15 o
  -4   8   6       60.31       35.15      7.56 o
  -3   8   6       58.41       53.16      6.93 o
  -2   8   6      657.24      601.89     14.49 o
  -1   8   6      189.37      186.39      8.73 o
   0   8   6     2538.83     2548.22     37.89 o
   1   8   6        5.78       18.84      5.14 o
   2   8   6     4281.08     4319.78     52.34 o
   3   8   6      102.17       94.81      4.10 o
   4   8   6     2401.87     2443.23     28.69 o
   5   8   6      278.75      271.25      6.92 o
   6   8   6      662.36      636.54     11.32 o
   7   8   6      177.17      177.77      7.85 o
   8   8   6      170.95      171.75      9.54 o
   9   8   6       19.41       10.27      7.67 o
  10   8   6       23.19       10.27      9.28 o
  -6   9   6       39.65       34.89     14.80 o
  -5   9   6       28.16       40.75     13.37 o
  -4   9   6      280.77      294.72     13.50 o
  -3   9   6       30.19       27.83      8.82 o
  -2   9   6      687.31      720.41     24.88 o
  -1   9   6       43.13       38.71      6.35 o
   0   9   6      973.83      926.73     18.90 o
   1   9   6      137.34      134.25      5.01 o
   2   9   6      721.95      680.52     10.22 o
   3   9   6       40.14       37.14      4.05 o
   4   9   6      105.81      101.15      4.81 o
   5   9   6      214.62      213.27      6.09 o
   6   9   6        8.31        8.77      4.86 o
   7   9   6       89.62       88.35     10.57 o
   8   9   6       12.01        9.96     18.67 o
   9   9   6       26.16       45.63     10.43 o
  -6  10   6        0.72      -11.78     15.70 o
  -5  10   6        0.10       -2.56     18.10 o
  -4  10   6        2.75       -1.94     10.40 o
  -3  10   6        7.89       11.62      9.65 o
  -2  10   6      300.13      297.51     21.05 o
  -1  10   6      105.73      112.34      9.51 o
   0  10   6     1154.11     1190.36     29.15 o
   1  10   6      921.64      931.27     16.60 o
   2  10   6     1133.03     1136.06     22.09 o
   3  10   6     1893.71     1944.67     30.16 o
   4  10   6      410.28      438.54      9.78 o
   5  10   6      943.26      949.01     17.31 o
   6  10   6       45.09       33.76      6.81 o
   7  10   6      175.58      188.81      8.29 o
   8  10   6        4.81       -3.46     11.38 o
   9  10   6       16.07       41.40     18.55 o
  -5  11   6        0.44       -1.35     23.12 o
  -4  11   6      129.95      171.75     17.59 o
  -3  11   6       24.97       10.94     13.90 o
  -2  11   6      274.62      282.35     17.59 o
  -1  11   6      182.74      167.01     20.33 o
   0  11   6      117.85      110.73     12.85 o
   1  11   6      200.25      178.57     19.90 o
   2  11   6       36.74       35.92      7.38 o
   3  11   6       15.21       10.10      7.18 o
   4  11   6       62.42       74.27      7.90 o
   5  11   6      305.99      329.10     12.86 o
   6  11   6       55.63       51.29      9.41 o
   7  11   6      128.39      135.73     10.44 o
   8  11   6       42.51       41.23     18.47 o
   9  11   6       13.31       49.04     23.30 o
  -4  12   6       16.35       22.92     16.80 o
  -3  12   6       71.75       81.46     16.78 o
  -2  12   6       95.39      110.53     26.57 o
  -1  12   6      652.82      705.85     28.25 o
   0  12   6      115.06      105.01     14.50 o
   1  12   6     1315.90     1344.82     39.70 o
   2  12   6       10.72        7.86      9.38 o
   3  12   6      932.33      927.82     24.58 o
   4  12   6      143.08      148.58      9.78 o
   5  12   6      174.14      208.83     13.12 o
   6  12   6       31.58       38.02     12.77 o
   7  12   6        0.18        2.12      9.99 o
   8  12   6        0.02        6.63     19.79 o
  -4  13   6        8.77        7.41     27.44 o
  -3  13   6        7.63      -17.65     17.65 o
  -2  13   6       13.08       -0.03     16.35 o
  -1  13   6      113.88      105.52     17.31 o
   0  13   6       40.43       25.49     19.39 o
   1  13   6      577.04      542.33     25.77 o
   2  13   6      169.26      186.45     16.56 o
   3  13   6      751.62      716.19     30.40 o
   4  13   6      429.69      411.80     17.70 o
   5  13   6      333.72      320.40     27.01 o
   6  13   6      299.71      295.68     17.79 o
   7  13   6       38.65       33.23     11.64 o
   8  13   6       51.72       65.46     22.52 o
  -3  14   6       69.75       47.87     20.37 o
  -2  14   6       26.39       11.47     18.68 o
  -1  14   6      176.79      162.71     41.34 o
   0  14   6       50.09       26.42     16.55 o
   1  14   6       83.21       36.23     16.22 o
   2  14   6       18.04        9.14     15.04 o
   3  14   6        2.33       -0.23     14.62 o
   4  14   6        0.55        4.81     11.93 o
   5  14   6       12.40       12.45     15.27 o
   6  14   6       26.80       19.24     15.91 o
   7  14   6        0.42        9.24     20.39 o
  -1  15   6        0.81        4.12     19.60 o
   0  15   6      120.69      108.75     19.93 o
   1  15   6        1.31      -11.95     16.95 o
   2  15   6      172.74      164.17     22.80 o
   3  15   6        0.29      -10.42     16.12 o
   4  15   6       63.82       66.54     17.24 o
   5  15   6        1.23      -15.95     23.30 o
   6  15   6        5.58       -5.09     17.10 o
   0  16   6       10.47       20.45     29.24 o
   1  16   6        0.49       -1.65     19.06 o
   2  16   6       77.94       82.87     19.85 o
   3  16   6        5.81       10.87     18.00 o
   4  16   6      111.12      149.27     28.94 o
  -3 -12   7       20.16       24.75     18.42 o
  -2 -12   7        0.13        2.68     18.41 o
  -1 -12   7       57.97       64.93     18.27 o
   0 -12   7       19.64       23.51     32.09 o
   1 -12   7       79.05       82.18     20.75 o
   2 -12   7       22.04       48.06     18.46 o
  -5 -11   7       10.68       15.91     18.29 o
  -4 -11   7        1.28       29.00     19.72 o
  -3 -11   7        6.88       23.74     22.52 o
  -2 -11   7        2.16        3.81     17.14 o
  -1 -11   7        1.91        9.03     17.66 o
   0 -11   7       52.58       60.84     16.52 o
   1 -11   7        1.36       11.68     20.50 o
   2 -11   7      140.73      143.92     20.27 o
   3 -11   7        0.16      -12.23     22.25 o
   4 -11   7       80.08      106.96     27.14 o
  -6 -10   7        0.44      -22.64     26.51 o
  -5 -10   7       21.39       29.87     26.91 o
  -4 -10   7        3.74      -10.25     15.86 o
  -3 -10   7       88.56       74.45     16.67 o
  -2 -10   7       19.27       30.39     26.40 o
  -1 -10   7       52.25       72.47     20.29 o
   0 -10   7       42.39       43.86     15.10 o
   1 -10   7        2.11        7.88     14.42 o
   2 -10   7       42.79       50.32     15.48 o
   3 -10   7        1.04        4.71     14.31 o
   4 -10   7        5.43       16.69     15.42 o
   5 -10   7        0.96       -2.33     25.28 o
  -6  -9   7        3.09        7.29     25.28 o
  -5  -9   7       10.17       35.26     27.54 o
  -4  -9   7        0.97       -9.55     14.29 o
  -3  -9   7       28.94       10.13     14.02 o
  -2  -9   7        0.95      -12.23     18.31 o
  -1  -9   7        8.90       14.69     13.11 o
   0  -9   7        9.03       11.13     14.96 o
   1  -9   7        4.42        8.96     10.33 o
   2  -9   7       11.14       13.33     11.36 o
   3  -9   7       21.14       36.14     11.33 o
   4  -9   7       10.35        9.80     13.87 o
   5  -9   7       16.46       12.12     11.57 o
   6  -9   7        2.92        6.93     14.23 o
  -7  -8   7        0.53       37.90     24.92 o
  -6  -8   7        0.76      -21.86     21.86 o
  -5  -8   7        9.89       20.53     14.07 o
  -4  -8   7       26.09       16.22     13.59 o
  -3  -8   7       23.43       10.59     12.59 o
  -2  -8   7      248.03      232.46     16.08 o
  -1  -8   7        2.05        1.83      8.21 o
   0  -8   7      436.96      441.15     13.75 o
   1  -8   7       81.18       74.25      8.03 o
   2  -8   7      324.50      360.48     12.71 o
   3  -8   7      119.98      131.28      8.41 o
   4  -8   7      106.67      128.90      9.72 o
   5  -8   7       22.55        5.78      9.25 o
   6  -8   7        7.69        6.22     10.52 o
  -7  -7   7       10.54       14.16     28.23 o
  -6  -7   7       39.86       20.27     27.39 o
  -5  -7   7        3.25       -0.37     10.88 o
  -4  -7   7      174.06      140.47     12.17 o
  -3  -7   7        1.61       -3.16      9.22 o
  -2  -7   7       72.15       43.35      9.39 o
  -1  -7   7       21.60       29.64      7.60 o
   0  -7   7      129.42      126.10      9.16 o
   1  -7   7      102.92       79.39      6.50 o
   2  -7   7      330.45      316.10      9.88 o
   3  -7   7      305.31      296.99      9.80 o
   4  -7   7      100.07      100.46      8.75 o
   5  -7   7      286.17      322.61     13.28 o
   6  -7   7       12.68       14.78      9.05 o
   7  -7   7       68.97       69.02     14.87 o
  -7  -6   7        7.27       -0.78     15.54 o
  -6  -6   7      160.48      178.86     17.19 o
  -5  -6   7      106.46       96.46     11.43 o
  -4  -6   7      717.98      728.88     34.09 o
  -3  -6   7     1152.02     1087.73     26.47 o
  -2  -6   7     1560.07     1453.62     51.37 o
  -1  -6   7     3738.96     3549.90     81.28 o
   0  -6   7     1197.52     1132.77     19.92 o
   1  -6   7     3785.70     3575.87     53.20 o
   2  -6   7      167.45      159.95      7.25 o
   3  -6   7     1391.23     1360.94     23.24 o
   4  -6   7        4.20        6.87      6.34 o
   5  -6   7      152.04      144.79      9.22 o
   6  -6   7        0.92       -0.64      7.93 o
   7  -6   7        2.32       11.59     11.32 o
  -8  -5   7       26.58       29.02     33.66 o
  -7  -5   7        6.13       22.96     15.12 o
  -6  -5   7       49.23       51.77     15.66 o
  -5  -5   7        4.38       -2.27      7.47 o
  -4  -5   7       33.93       17.39      7.07 o
  -3  -5   7      106.76      121.31      7.67 o
  -2  -5   7       15.04       16.40      5.19 o
  -1  -5   7     1674.25     1666.08     26.52 o
   0  -5   7        8.80        7.79      4.32 o
   1  -5   7     3300.76     3283.48     40.87 o
   2  -5   7       13.01       22.88      4.51 o
   3  -5   7     1659.27     1653.02     22.33 o
   4  -5   7       30.68       24.82      5.34 o
   5  -5   7      393.79      391.10     13.40 o
   6  -5   7       26.65       27.49      6.14 o
   7  -5   7       64.37       80.56      9.14 o
   8  -5   7        0.24       -4.95      9.70 o
  -8  -4   7        0.37       -3.67     15.93 o
  -7  -4   7       69.85       56.11     13.00 o
  -6  -4   7       24.91       27.82      9.78 o
  -5  -4   7      374.00      364.68     15.20 o
  -4  -4   7       28.41       30.80      6.56 o
  -3  -4   7      606.94      580.42     14.11 o
  -2  -4   7       15.64       21.28      4.78 o
  -1  -4   7      368.34      342.11     10.58 o
   0  -4   7        2.52        2.82      3.19 o
   1  -4   7        1.41        0.61      3.16 o
   2  -4   7      243.18      247.46      6.77 o
   3  -4   7      133.26      117.90      7.40 o
   4  -4   7      339.16      319.30     10.46 o
   5  -4   7       16.53       13.57      4.95 o
   6  -4   7      219.61      241.54      8.32 o
   7  -4   7        1.43       -7.29      7.29 o
   8  -4   7       52.03       53.78      8.78 o
  -8  -3   7        7.03       14.20     11.49 o
  -7  -3   7        1.07       -3.58      9.83 o
  -6  -3   7        9.07        4.06      7.44 o
  -5  -3   7       93.77       91.48      7.54 o
  -4  -3   7        0.38       -0.94      4.78 o
  -3  -3   7      685.25      677.77     13.02 o
  -2  -3   7      148.74      139.74      5.05 o
  -1  -3   7     1416.09     1343.22     22.32 o
   0  -3   7      645.01      674.72     10.38 o
   1  -3   7      996.30     1008.88     14.11 o
   2  -3   7      431.31      428.62      7.47 o
   3  -3   7      204.69      217.10      5.47 o
   4  -3   7      129.79      132.36      4.70 o
   5  -3   7        1.17       -1.59      3.95 o
   6  -3   7      127.15      128.05      6.98 o
   7  -3   7        6.37        2.13      6.10 o
   8  -3   7       43.46       30.00      7.36 o
   9  -3   7        4.63       -3.17      8.80 o
  -8  -2   7        8.48        7.33     10.98 o
  -7  -2   7      115.80      125.76     15.45 o
  -6  -2   7       15.57       16.52      7.26 o
  -5  -2   7      383.07      350.85     11.43 o
  -4  -2   7       97.50       84.73      6.42 o
  -3  -2   7       78.03       75.16      3.64 o
  -2  -2   7      257.46      273.69      6.41 o
  -1  -2   7      122.68      129.97      4.31 o
   0  -2   7      887.26      984.60     13.41 o
   1  -2   7      126.58      136.38      3.90 o
   2  -2   7     1160.15     1132.64     14.27 o
   3  -2   7        0.21       -2.64      2.64 o
   4  -2   7      314.34      273.58      6.43 o
   5  -2   7       17.41       10.93      5.09 o
   6  -2   7        4.33        5.22      4.57 o
   7  -2   7       30.25       29.30      5.47 o
   8  -2   7        8.14       -5.89      5.89 o
   9  -2   7        4.34       -1.90      6.82 o
  -8  -1   7        3.83        3.60     10.55 o
  -7  -1   7        3.66       -3.93      9.22 o
  -6  -1   7       28.35       29.08      7.19 o
  -5  -1   7       20.49       24.79      6.24 o
  -4  -1   7        6.11       12.37      4.57 o
  -3  -1   7      529.60      492.69      7.96 o
  -2  -1   7      157.36      148.75      4.34 o
  -1  -1   7      650.76      621.48     10.08 o
   0  -1   7      346.33      252.00      5.40 o
   1  -1   7        1.88        0.86      1.92 o
   2  -1   7      304.72      237.57      5.74 o
   3  -1   7      125.41      129.60      3.40 o
   4  -1   7       54.94       65.74      2.88 o
   5  -1   7      104.34       95.95      5.82 o
   6  -1   7       20.53       21.31      4.61 o
   7  -1   7       14.36        4.58      4.69 o
   8  -1   7       25.87       17.58      5.30 o
   9  -1   7        1.36       -6.57      6.57 o
  -8   0   7        2.99       -4.33     10.43 o
  -7   0   7       32.83       45.97      9.59 o
  -6   0   7        0.39       -3.68      6.66 o
  -5   0   7      149.44      176.20      7.77 o
  -4   0   7        0.50       -0.79      3.37 o
  -3   0   7      135.45      137.46      4.32 o
  -2   0   7      217.50      246.69      6.45 o
  -1   0   7        0.11       -1.24      2.19 o
   0   0   7     1206.57     1292.57     16.46 o
   1   0   7      241.13      240.47      4.51 o
   2   0   7     1658.99     1701.64     19.94 o
   3   0   7     1638.24     1583.92     18.63 o
   4   0   7      832.81      827.52     10.42 o
   5   0   7      918.14      925.83     13.51 o
   6   0   7       56.03       52.01      4.13 o
   7   0   7      163.97      170.56      5.48 o
   8   0   7        4.25        2.30     13.63 o
   9   0   7       24.16       68.25     28.49 o
  -8   1   7        6.64       24.18     13.33 o
  -7   1   7       28.55       17.58      9.22 o
  -6   1   7       94.85       97.57      9.29 o
  -5   1   7       29.14       34.82      6.11 o
  -4   1   7     1472.73     1493.24     23.33 o
  -3   1   7       19.94       19.35      3.96 o
  -2   1   7     6642.39     6675.46     74.42 o
  -1   1   7      811.93      823.01     12.01 o
   0   1   7     6035.71     6130.17     64.15 o
   1   1   7     3880.85     3918.19     41.51 o
   2   1   7      779.43      774.04      9.83 o
   3   1   7     2565.20     2559.17     31.10 o
   4   1   7        2.27        4.18      2.27 o
   5   1   7      104.88       95.95      2.99 o
   6   1   7        0.32        4.23      4.19 o
   7   1   7       16.49       26.31     11.01 o
   8   1   7       15.87       11.82     12.25 o
   9   1   7        8.91       30.56     30.14 o
  -8   2   7        0.10        3.93     10.66 o
  -7   2   7       25.89       10.74      9.24 o
  -6   2   7       10.90        0.95      7.96 o
  -5   2   7       60.69       62.31      6.75 o
  -4   2   7      131.09      116.56      6.59 o
  -3   2   7      519.46      557.01      9.14 o
  -2   2   7     1048.04     1047.82     13.18 o
  -1   2   7     3625.32     3789.08     43.05 o
   0   2   7     2376.31     2439.39     26.16 o
   1   2   7    10065.56    10204.28    113.39 o
   2   2   7      417.22      421.21      5.83 o
   3   2   7    11582.96    11431.37    126.92 o
   4   2   7       61.12       54.70      2.30 o
   5   2   7     3972.86     3768.89     45.38 o
   6   2   7      105.41      101.53     10.49 o
   7   2   7      344.64      331.80     24.33 o
   8   2   7       33.55       31.41     12.14 o
   9   2   7       10.08       27.14     26.96 o
  -8   3   7       51.09       49.80     11.38 o
  -7   3   7       19.55       10.16      9.71 o
  -6   3   7      255.15      279.23     11.63 o
  -5   3   7      280.38      258.15      9.02 o
  -4   3   7      594.65      627.40     11.22 o
  -3   3   7     1847.13     1826.48     20.60 o
  -2   3   7      930.95      941.73     11.46 o
  -1   3   7     2907.17     3053.55     35.02 o
   0   3   7      404.38      435.55      5.51 o
   1   3   7      396.74      514.32      6.43 o
   2   3   7      103.82      115.15      3.11 o
   3   3   7       28.84       -0.69      1.78 o
   4   3   7       41.53       36.63      2.23 o
   5   3   7      212.58      194.16      4.14 o
   6   3   7      460.97      469.65     26.36 o
   7   3   7       83.77      110.76     12.26 o
   8   3   7      211.43      245.67     38.29 o
   9   3   7        4.14       30.74     28.43 o
  -8   4   7        1.54      -10.98     10.98 o
  -7   4   7       41.86       50.26     10.35 o
  -6   4   7        4.10        4.32      8.52 o
  -5   4   7      379.63      362.45     10.62 o
  -4   4   7       78.76       82.82      5.37 o
  -3   4   7     1405.09     1369.34     17.07 o
  -2   4   7       12.84        8.21      3.05 o
  -1   4   7     2759.58     2618.91     32.31 o
   0   4   7      185.76      175.99      4.93 o
   1   4   7     2052.46     1918.73     22.30 o
   2   4   7      514.56      493.45      6.00 o
   3   4   7      292.66      272.26      4.33 o
   4   4   7      467.92      425.44      6.68 o
   5   4   7       27.57       22.59      2.34 o
   6   4   7       41.46       31.94      2.71 o
   7   4   7        3.06       -0.24     10.43 o
   8   4   7        3.01       -6.46     11.29 o
  -7   5   7       66.78       50.88     10.91 o
  -6   5   7       45.71       65.00      9.72 o
  -5   5   7      176.23      193.81     11.66 o
  -4   5   7       57.23       61.01     10.61 o
  -3   5   7       60.84       55.96      5.07 o
  -2   5   7       98.92       99.15      3.72 o
  -1   5   7      144.89      150.27      4.57 o
   0   5   7     1214.51     1362.41     16.45 o
   1   5   7     1576.91     1688.59     21.22 o
   2   5   7     2510.45     2622.24     26.93 o
   3   5   7      996.60     1069.13     11.86 o
   4   5   7     1813.08     1753.09     19.47 o
   5   5   7        1.66        3.93      2.58 o
   6   5   7     1144.06     1078.63     15.56 o
   7   5   7       41.46       52.72      3.65 o
   8   5   7      344.52      380.62     30.14 o
  -7   6   7        8.80       -9.55     13.44 o
  -6   6   7       27.03       18.35     11.87 o
  -5   6   7      264.47      258.83     12.32 o
  -4   6   7       58.91       51.78      6.78 o
  -3   6   7     1027.34     1011.21     24.83 o
  -2   6   7      270.36      262.90      7.31 o
  -1   6   7      896.02      882.45     13.83 o
   0   6   7     1416.21     1408.54     18.48 o
   1   6   7      369.45      372.66      6.35 o
   2   6   7     1639.57     1572.29     16.89 o
   3   6   7       46.20       46.34      2.77 o
   4   6   7      792.27      775.62      9.98 o
   5   6   7        8.19        7.60      2.44 o
   6   6   7      450.62      437.05      8.24 o
   7   6   7        3.21       -5.63      5.63 o
   8   6   7      153.86      148.91      5.99 o
   9   6   7        4.21       -6.90      6.90 o
  -7   7   7       36.79       39.22     14.91 o
  -6   7   7        4.07       -2.20     12.44 o
  -5   7   7      134.92      151.34      9.41 o
  -4   7   7       10.24       14.39      6.91 o
  -3   7   7       55.75       76.72      6.79 o
  -2   7   7        2.21        6.66      4.69 o
  -1   7   7       16.77        4.76      3.01 o
   0   7   7      248.84      256.17      7.52 o
   1   7   7        4.12        2.87      2.83 o
   2   7   7     1010.46     1015.31     13.12 o
   3   7   7      197.05      173.50      4.25 o
   4   7   7      411.40      393.99      6.93 o
   5   7   7      379.25      388.99      6.78 o
   6   7   7       42.64       42.51      5.52 o
   7   7   7      130.95      155.98      6.33 o
   8   7   7        9.73       12.87      7.16 o
   9   7   7        1.06        4.49     10.15 o
  10   7   7        2.29       -3.36      9.48 o
  -6   8   7       22.74       12.97     13.69 o
  -5   8   7       32.09       47.22     10.38 o
  -4   8   7      368.42      408.40     16.10 o
  -3   8   7      119.58      138.55      8.14 o
  -2   8   7     1605.57     1663.23     31.52 o
  -1   8   7       21.19       18.71      4.82 o
   0   8   7     3134.89     3111.64     45.70 o
   1   8   7      828.60      850.60     11.67 o
   2   8   7     2557.31     2566.38     29.79 o
   3   8   7      351.88      349.77      6.79 o
   4   8   7      420.83      417.13      7.79 o
   5   8   7        1.98       -2.64      3.71 o
   6   8   7       47.97       43.72      4.22 o
   7   8   7       39.74       36.71      5.90 o
   8   8   7       47.45       51.34      6.97 o
   9   8   7       39.84       59.93      8.53 o
  10   8   7       17.70       27.32      7.95 o
  -6   9   7        0.04       10.59     14.84 o
  -5   9   7        4.37        7.29     13.37 o
  -4   9   7        5.48       -6.57      9.61 o
  -3   9   7        5.21       13.87      8.81 o
  -2   9   7      345.96      328.68     12.65 o
  -1   9   7       14.24        2.85      7.31 o
   0   9   7     1137.65     1159.00     35.56 o
   1   9   7      772.68      776.90     13.28 o
   2   9   7      688.42      703.64     11.27 o
   3   9   7     2564.73     2547.09     31.96 o
   4   9   7       43.25       51.51      5.38 o
   5   9   7     1546.96     1534.74     20.47 o
   6   9   7       34.31       34.71      4.97 o
   7   9   7      286.65      300.43      9.26 o
   8   9   7       14.42        2.07      8.63 o
   9   9   7       20.19       -6.51     11.50 o
  -6  10   7       24.25       24.98     24.47 o
  -5  10   7        0.50      -20.66     20.66 o
  -4  10   7      133.87      139.41     12.55 o
  -3  10   7       66.84       43.74     10.28 o
  -2  10   7      228.83      229.77     18.04 o
  -1  10   7      325.13      308.39     16.01 o
   0  10   7       45.39       47.86      9.47 o
   1  10   7      348.33      330.90     11.15 o
   2  10   7        7.63       11.81      5.00 o
   3  10   7        8.77       14.41      5.14 o
   4  10   7       92.97       91.77      7.45 o
   5  10   7      378.19      362.25      9.28 o
   6  10   7      158.87      156.43      7.22 o
   7  10   7      138.02      129.80      9.98 o
   8  10   7      114.27      123.77     10.91 o
   9  10   7        5.71       11.83     12.43 o
  -5  11   7       12.29      -21.38     23.57 o
  -4  11   7       41.42       37.40     15.64 o
  -3  11   7      169.06      151.24     16.53 o
  -2  11   7      104.18      117.21     29.61 o
  -1  11   7      733.70      704.99     26.45 o
   0  11   7       74.31       61.61     12.33 o
   1  11   7      870.26      850.12     25.96 o
   2  11   7       45.65       39.13      8.66 o
   3  11   7      400.96      404.79     13.22 o
   4  11   7      193.65      187.44      9.25 o
   5  11   7       43.46       36.82      8.78 o
   6  11   7       20.31       18.81      8.75 o
   7  11   7        4.10        3.68      8.15 o
   8  11   7        4.76        4.72     13.51 o
   9  11   7        1.01      -18.35     18.35 o
  -4  12   7        8.44       17.37     16.80 o
  -3  12   7        0.48       -6.43     15.52 o
  -2  12   7        4.49       -8.22     14.27 o
  -1  12   7       14.65       40.08     14.42 o
   0  12   7       14.92        9.96     13.13 o
   1  12   7      118.41      115.03     14.08 o
   2  12   7       91.75       95.21     10.68 o
   3  12   7      117.11      130.74     11.13 o
   4  12   7      316.45      326.22     11.88 o
   5  12   7       40.24       33.42      9.95 o
   6  12   7      254.86      266.37     13.01 o
   7  12   7        1.81       -5.17     14.46 o
   8  12   7       46.43       46.37     17.11 o
  -3  13   7       58.70       66.07     29.63 o
  -2  13   7       17.73       13.55     16.71 o
  -1  13   7      145.63      140.43     18.01 o
   0  13   7       30.69       31.08     15.29 o
   1  13   7       77.91       57.30     14.69 o
   2  13   7       11.79        1.02     13.33 o
   3  13   7        1.85        5.34     10.67 o
   4  13   7        1.99        7.72     10.84 o
   5  13   7        0.69       -0.35     18.82 o
   6  13   7        6.79       -9.15     10.83 o
   7  13   7        5.71        6.81     12.40 o
   8  13   7       16.06        8.22     21.38 o
  -3  14   7        1.18        6.63     28.07 o
  -2  14   7       10.92       -9.10     18.15 o
  -1  14   7        0.41      -17.38     17.38 o
   0  14   7       80.98       98.17     19.09 o
   1  14   7        1.99      -12.66     18.10 o
   2  14   7      236.99      237.16     34.69 o
   3  14   7        0.37       16.40     14.89 o
   4  14   7      236.03      251.54     15.26 o
   5  14   7        5.21       16.12     15.11 o
   6  14   7      119.78      123.93     16.84 o
   7  14   7        2.48        6.55     12.30 o
  -1  15   7        7.36       17.90     19.57 o
   0  15   7      151.34      153.06     20.80 o
   1  15   7        3.09       -9.26     17.06 o
   2  15   7      115.54      147.62     19.20 o
   3  15   7        0.24        1.22     16.40 o
   4  15   7       33.92       19.31     23.33 o
   5  15   7        3.96       28.85     23.45 o
   6  15   7       10.61       27.32     17.21 o
   1  16   7       33.36       32.61     19.60 o
   2  16   7      253.63      247.52     22.67 o
   3  16   7      118.62      128.40     35.64 o
   4  16   7      143.54      145.29     29.03 o
  -2 -12   8        0.61      -10.79     18.48 o
  -1 -12   8        5.55       43.49     18.96 o
   0 -12   8        0.93       16.97     25.32 o
   1 -12   8       15.04       27.06     18.68 o
  -4 -11   8        0.98        3.99     18.09 o
  -3 -11   8       49.31       67.60     18.76 o
  -2 -11   8        3.13        6.55     17.06 o
  -1 -11   8       29.97       28.90     28.68 o
   0 -11   8       37.20       63.25     17.58 o
   1 -11   8        0.37      -13.43     16.27 o
   2 -11   8      107.36      128.50     18.83 o
   3 -11   8        1.20       47.86     24.29 o
  -5 -10   8       62.40       65.57     18.88 o
  -4 -10   8      148.81      123.84     19.23 o
  -3 -10   8       79.59       92.82     17.67 o
  -2 -10   8      360.40      389.44     22.44 o
  -1 -10   8        7.59       37.02     15.76 o
   0 -10   8      337.91      380.62     41.85 o
   1 -10   8        5.68       23.79     15.45 o
   2 -10   8      104.58      140.16     19.61 o
   3 -10   8        0.54       -1.68     20.99 o
   4 -10   8        3.12        3.57     36.81 o
  -6  -9   8        2.97       24.08     27.56 o
  -5  -9   8        3.64       17.30     16.71 o
  -4  -9   8       43.16       39.16     16.35 o
  -3  -9   8        3.92       27.74     15.07 o
  -2  -9   8      241.77      215.37     18.28 o
  -1  -9   8       10.21       26.64     14.20 o
   0  -9   8      340.34      291.91     34.38 o
   1  -9   8      168.74      157.45     16.33 o
   2  -9   8      204.05      211.56     14.01 o
   3  -9   8      171.86      203.23     16.87 o
   4  -9   8       45.24       65.89     15.14 o
   5  -9   8       28.39       31.38     15.73 o
  -6  -8   8       26.10       50.65     25.46 o
  -5  -8   8        1.01       14.28     14.95 o
  -4  -8   8       89.53       78.00     15.18 o
  -3  -8   8        5.17       18.24     23.40 o
  -2  -8   8       56.75       68.89     14.07 o
  -1  -8   8        6.59        2.24      9.10 o
   0  -8   8        8.47       13.75     19.64 o
   1  -8   8       64.02       70.94      8.44 o
   2  -8   8       29.03       33.51      8.46 o
   3  -8   8      152.14      153.56     12.82 o
   4  -8   8        2.16        9.92      8.73 o
   5  -8   8      111.94      122.47     10.89 o
   6  -8   8        0.04       -5.24     10.10 o
  -7  -7   8        4.52        4.35     24.35 o
  -6  -7   8       37.65       73.44     23.93 o
  -5  -7   8       25.36       18.02     14.35 o
  -4  -7   8       95.23       79.72     14.43 o
  -3  -7   8      163.31      155.49     14.87 o
  -2  -7   8      115.61      127.11     19.01 o
  -1  -7   8      269.02      288.43     18.70 o
   0  -7   8       80.78       85.06      8.04 o
   1  -7   8       73.03       82.43      8.11 o
   2  -7   8       32.61       42.77      6.85 o
   3  -7   8        1.63       -6.71      6.71 o
   4  -7   8       44.50       38.15      8.23 o
   5  -7   8       24.38       15.66      8.85 o
   6  -7   8       39.04       33.60      9.60 o
   7  -7   8       15.85        7.75     12.41 o
  -7  -6   8        0.04        6.33     20.02 o
  -6  -6   8        2.60      -14.40     18.88 o
  -5  -6   8        0.06       -4.51     11.37 o
  -4  -6   8       19.97       10.22     10.05 o
  -3  -6   8       20.28       23.45      9.66 o
  -2  -6   8        3.25       -2.14      8.53 o
  -1  -6   8      336.27      328.25     15.53 o
   0  -6   8        3.73       -2.66      6.61 o
   1  -6   8      599.11      565.71     13.18 o
   2  -6   8       19.94       12.37      5.98 o
   3  -6   8      255.60      250.03      8.94 o
   4  -6   8       69.05       53.92      7.87 o
   5  -6   8       82.06       84.82      8.84 o
   6  -6   8       33.58       41.38      8.57 o
   7  -6   8       23.58       29.61     11.67 o
  -7  -5   8        2.89       21.53     16.52 o
  -6  -5   8        3.72      -11.27     14.14 o
  -5  -5   8        9.93       17.25     10.20 o
  -4  -5   8        1.17       -8.98      8.98 o
  -3  -5   8       10.65        4.27      8.58 o
  -2  -5   8       36.13       20.78      8.09 o
  -1  -5   8       35.81       20.83      6.54 o
   0  -5   8        0.76        0.42      5.09 o
   1  -5   8       57.27       51.69      5.66 o
   2  -5   8      171.36      169.31      7.21 o
   3  -5   8       56.59       59.88      5.56 o
   4  -5   8      177.82      176.31      7.03 o
   5  -5   8       70.33       66.15      6.85 o
   6  -5   8       80.11       83.40      7.10 o
   7  -5   8       25.25       14.44      8.58 o
   8  -5   8       15.21       10.83     11.90 o
  -8  -4   8        3.95        6.73     16.22 o
  -7  -4   8        1.43      -12.34     32.82 o
  -6  -4   8       16.50       10.40     13.53 o
  -5  -4   8       22.62       22.93      7.93 o
  -4  -4   8       44.64       46.06      7.31 o
  -3  -4   8      216.04      225.39      8.97 o
  -2  -4   8        1.26       -2.76      4.93 o
  -1  -4   8      597.63      580.20     12.38 o
   0  -4   8      313.01      313.22      9.47 o
   1  -4   8      542.29      522.48     11.42 o
   2  -4   8      499.04      493.27     10.21 o
   3  -4   8      107.95      115.83      5.59 o
   4  -4   8      173.59      192.40      8.84 o
   5  -4   8        0.20       -2.61      4.93 o
   6  -4   8       53.37       70.25      7.68 o
   7  -4   8        1.92       -7.51      7.51 o
   8  -4   8        2.07       -1.34      8.62 o
  -8  -3   8        4.68       13.42     15.48 o
  -7  -3   8       31.45       31.97     14.22 o
  -6  -3   8        2.78       -9.32      9.32 o
  -5  -3   8      226.97      231.89      9.88 o
  -4  -3   8        9.97        0.22      6.35 o
  -3  -3   8      259.53      226.90     11.11 o
  -2  -3   8      476.42      470.07     10.87 o
  -1  -3   8      113.65       99.98      5.28 o
   0  -3   8      789.90      856.01     16.66 o
   1  -3   8       92.48       92.26      3.88 o
   2  -3   8       12.38       23.47      3.60 o
   3  -3   8      125.28      136.74      4.53 o
   4  -3   8      221.62      216.28      6.71 o
   5  -3   8      124.97      129.57      5.52 o
   6  -3   8      121.13      147.91      8.78 o
   7  -3   8      124.57      137.75      7.48 o
   8  -3   8       33.73       33.60      8.63 o
   9  -3   8       44.68       51.15     10.24 o
  -8  -2   8        0.16      -14.75     14.75 o
  -7  -2   8       10.39       21.48     10.47 o
  -6  -2   8        3.01       16.07      8.99 o
  -5  -2   8       63.94       77.29      7.55 o
  -4  -2   8      348.69      382.00     21.07 o
  -3  -2   8      387.85      375.08      9.40 o
  -2  -2   8     2787.64     2859.75     52.32 o
  -1  -2   8      229.66      208.05      6.30 o
   0  -2   8     6854.54     6978.11     86.44 o
   1  -2   8      130.16      150.67      4.46 o
   2  -2   8     4858.07     4986.34     56.53 o
   3  -2   8      508.03      509.67      8.30 o
   4  -2   8      659.23      666.77      9.88 o
   5  -2   8      279.80      251.71      7.65 o
   6  -2   8        5.91        0.70      4.84 o
   7  -2   8       56.40       51.58      5.94 o
   8  -2   8        0.42       -6.11      6.11 o
   9  -2   8        1.46       -0.72      6.16 o
  -8  -1   8        1.90       14.88     11.47 o
  -7  -1   8       52.88       67.82     10.74 o
  -6  -1   8       41.30       42.84      9.59 o
  -5  -1   8      183.87      183.10      8.61 o
  -4  -1   8       97.50       68.75      6.50 o
  -3  -1   8      233.74      232.82      5.90 o
  -2  -1   8       32.64       43.76      4.51 o
  -1  -1   8      154.80      160.76      4.75 o
   0  -1   8     1528.55     1610.03     20.56 o
   1  -1   8      995.82     1005.62     13.78 o
   2  -1   8     3855.92     3828.23     43.62 o
   3  -1   8     2780.91     2719.41     31.47 o
   4  -1   8     2536.17     2504.82     31.09 o
   5  -1   8     1560.49     1558.35     23.95 o
   6  -1   8      411.70      426.19     11.03 o
   7  -1   8      309.92      330.43      9.38 o
   8  -1   8        9.48        6.27      5.48 o
   9  -1   8       44.52       39.18      5.49 o
  -8   0   8       17.75        9.08     11.37 o
  -7   0   8        1.40        2.22      9.83 o
  -6   0   8      112.53      127.68     11.18 o
  -5   0   8       41.72       21.19      6.58 o
  -4   0   8      984.16      938.28     18.61 o
  -3   0   8      580.68      561.94      9.59 o
  -2   0   8     3526.53     3468.53     39.61 o
  -1   0   8     1637.60     1647.18     21.05 o
   0   0   8     2977.23     3050.60     34.81 o
   1   0   8     2043.05     2131.12     28.39 o
   2   0   8      434.64      460.71      9.97 o
   3   0   8      450.70      468.52      7.14 o
   4   0   8        0.75       -2.30      2.30 o
   5   0   8       46.30       54.49      3.47 o
   6   0   8        2.80       -0.11      3.57 o
   7   0   8       93.19      115.45      5.85 o
   8   0   8        6.25        4.63      5.78 o
   9   0   8       17.01      129.06     32.84 o
  -8   1   8        5.30       -3.06     11.15 o
  -7   1   8       12.73       -2.70      9.86 o
  -6   1   8        0.70       -8.37      8.37 o
  -5   1   8       57.73       54.34      7.68 o
  -4   1   8       11.64       13.44      5.68 o
  -3   1   8      713.11      701.02     10.97 o
  -2   1   8      213.12      213.07      4.96 o
  -1   1   8     3774.77     3835.07     46.49 o
   0   1   8      644.76      616.37      8.56 o
   1   1   8     6918.02     7020.51     78.49 o
   2   1   8      313.39      326.64      5.37 o
   3   1   8     5510.56     5364.53     60.20 o
   4   1   8       21.71       29.79      2.48 o
   5   1   8     1832.26     1731.54     23.40 o
   6   1   8        2.82        3.38      2.96 o
   7   1   8      151.22      126.62      7.05 o
   8   1   8        3.40      -12.92     12.92 o
   9   1   8        7.14       19.94     29.30 o
  -8   2   8       12.44        1.19     11.41 o
  -7   2   8        6.31       -2.22      9.83 o
  -6   2   8       58.88       66.91      9.25 o
  -5   2   8       73.67       69.78      7.10 o
  -4   2   8       61.07       51.09      6.07 o
  -3   2   8      411.30      385.85      7.89 o
  -2   2   8       78.78       58.82      3.51 o
  -1   2   8       65.08       49.63      3.10 o
   0   2   8      115.60      118.35      3.23 o
   1   2   8      768.66      854.50     10.90 o
   2   2   8       44.35       52.48      2.91 o
   3   2   8      711.85      699.68      8.72 o
   4   2   8      226.66      223.09      4.21 o
   5   2   8      191.64      174.41      4.49 o
   6   2   8      381.54      368.35      7.83 o
   7   2   8       41.12       19.72     10.94 o
   8   2   8      145.68      155.07     15.45 o
   9   2   8        2.65        5.79     27.65 o
  -8   3   8        4.71       24.31     22.03 o
  -7   3   8        9.48        5.96     10.23 o
  -6   3   8        1.36       -4.42      8.80 o
  -5   3   8       84.30       79.41      7.36 o
  -4   3   8       15.37        9.11      5.71 o
  -3   3   8      394.71      389.69      7.40 o
  -2   3   8        7.78        5.91      2.75 o
  -1   3   8     1593.10     1634.22     20.01 o
   0   3   8      378.10      411.45      5.56 o
   1   3   8     2458.86     2649.75     30.39 o
   2   3   8      698.78      715.18      9.01 o
   3   3   8     1154.57     1202.56     13.77 o
   4   3   8      758.69      730.14      8.90 o
   5   3   8      380.37      348.07      6.07 o
   6   3   8      253.92      250.44      5.52 o
   7   3   8       80.87       61.87     12.20 o
   8   3   8       43.27       47.75     18.26 o
   9   3   8       11.14       20.15     30.11 o
  -7   4   8       22.87       25.51     10.79 o
  -6   4   8       13.75       23.62     14.43 o
  -5   4   8      106.32      146.36      7.51 o
  -4   4   8        9.38        7.02      5.33 o
  -3   4   8      186.77      201.00      6.76 o
  -2   4   8        0.61        4.18      3.00 o
  -1   4   8       46.06       33.26      3.08 o
   0   4   8      254.42      316.29      5.36 o
   1   4   8      308.34      368.23      5.76 o
   2   4   8      864.21      931.12      9.69 o
   3   4   8      303.92      325.38      5.27 o
   4   4   8      672.73      685.23      8.55 o
   5   4   8       47.03       45.19      2.74 o
   6   4   8      524.17      532.37      8.83 o
   7   4   8      136.86      146.36     13.16 o
   8   4   8      175.87      184.82     16.54 o
   9   4   8       37.11       79.19     28.22 o
  -7   5   8       10.07        3.50     13.55 o
  -6   5   8       14.13        8.00      9.65 o
  -5   5   8      300.78      300.73      9.56 o
  -4   5   8      120.20      126.87      7.64 o
  -3   5   8     1514.64     1571.21     27.11 o
  -2   5   8     1429.81     1547.65     20.46 o
  -1   5   8     2061.69     2092.57     28.70 o
   0   5   8     7430.46     7809.05     81.76 o
   1   5   8      863.15      914.88     13.09 o
   2   5   8     8539.20     8992.00     89.80 o
   3   5   8        0.01        2.28      2.09 o
   4   5   8     2697.00     2791.43     32.00 o
   5   5   8      191.30      174.15      5.18 o
   6   5   8      436.22      422.03      8.03 o
   7   5   8       40.72       33.78      4.31 o
   8   5   8       38.79       53.34     13.64 o
   9   5   8        1.86       17.39     27.77 o
  -7   6   8       35.90       29.92     14.67 o
  -6   6   8       29.99       13.49     12.82 o
  -5   6   8      202.50      237.78     10.31 o
  -4   6   8      100.70      102.38      9.61 o
  -3   6   8      227.80      229.81      7.64 o
  -2   6   8       11.42        4.98      4.18 o
  -1   6   8       42.81       40.45      4.04 o
   0   6   8      931.59      940.72     12.36 o
   1   6   8      109.23      122.02      4.14 o
   2   6   8     4926.45     5007.53     53.24 o
   3   6   8      586.56      560.42      7.88 o
   4   6   8     3198.64     3186.39     36.34 o
   5   6   8     1229.19     1202.10     14.73 o
   6   6   8      610.33      618.44     11.33 o
   7   6   8      653.03      652.03     10.73 o
   8   6   8       77.28       79.24      8.15 o
   9   6   8       81.44      115.36     28.19 o
  -7   7   8        0.22        6.48     15.12 o
  -6   7   8       25.30       55.82     13.78 o
  -5   7   8       10.52       14.42      9.69 o
  -4   7   8      395.84      397.91     15.72 o
  -3   7   8       51.02       65.75      6.94 o
  -2   7   8     1472.05     1501.91     27.19 o
  -1   7   8       34.82       28.57      4.81 o
   0   7   8     2025.43     2016.84     38.35 o
   1   7   8      745.69      780.51     11.52 o
   2   7   8      791.73      846.24     12.25 o
   3   7   8      161.71      183.26      4.72 o
   4   7   8       34.48       28.76      3.18 o
   5   7   8       46.52       47.20      3.27 o
   6   7   8       84.14       81.29      4.47 o
   7   7   8      135.61      153.92      6.06 o
   8   7   8        2.03       -5.16      5.16 o
   9   7   8       61.63       68.78      7.56 o
  10   7   8       11.40       -4.23     11.81 o
  -6   8   8       15.82        4.60     14.11 o
  -5   8   8        2.15        6.48     10.33 o
  -4   8   8      121.97      115.21     10.62 o
  -3   8   8      187.90      172.06     10.44 o
  -2   8   8     1098.16     1090.69     25.39 o
  -1   8   8     1254.55     1246.97     30.18 o
   0   8   8     2844.09     2872.41     42.48 o
   1   8   8     4149.72     4175.51     50.62 o
   2   8   8     2062.99     2106.14     26.79 o
   3   8   8     6057.38     6027.63     72.36 o
   4   8   8      355.23      357.28      7.48 o
   5   8   8     2931.69     2864.01     33.03 o
   6   8   8        4.98        9.03      5.05 o
   7   8   8      626.67      586.66     12.51 o
   8   8   8       20.80       24.33      6.17 o
   9   8   8       82.21       67.01     10.03 o
  10   8   8        0.29        6.00     16.25 o
  -6   9   8       85.08       78.21     24.20 o
  -5   9   8        2.63       -7.18     13.59 o
  -4   9   8      310.56      320.81     14.32 o
  -3   9   8       49.86       37.47      9.42 o
  -2   9   8      467.85      462.65     16.46 o
  -1   9   8      101.60       93.54      8.66 o
   0   9   8      125.78      113.78      8.94 o
   1   9   8       98.89      106.71      8.91 o
   2   9   8        8.86        7.74      4.93 o
   3   9   8        1.58       -2.05      3.65 o
   4   9   8       15.06       12.88      3.80 o
   5   9   8       86.76       86.61      4.83 o
   6   9   8       20.43       18.37      4.78 o
   7   9   8        7.22        5.22      6.11 o
   8   9   8       32.53       30.46      7.95 o
   9   9   8        5.16        3.52     15.74 o
  -5  10   8       17.10      -18.83     22.25 o
  -4  10   8        2.22       -2.69     13.82 o
  -3  10   8      133.16      109.16     14.32 o
  -2  10   8       15.15       16.25     12.00 o
  -1  10   8      372.94      358.25     27.39 o
   0  10   8       33.83       21.92      8.05 o
   1  10   8      179.34      167.00      8.29 o
   2  10   8       16.81        7.99      5.31 o
   3  10   8       30.23       21.24      5.40 o
   4  10   8      110.68       93.53      6.24 o
   5  10   8        5.26        9.63      5.62 o
   6  10   8       25.33       27.50      5.99 o
   7  10   8        6.26        2.85      7.56 o
   8  10   8        0.90       -7.90      9.29 o
   9  10   8        0.10       -2.26     19.21 o
  -5  11   8        3.60      -24.41     24.41 o
  -4  11   8       40.58       40.66     15.93 o
  -3  11   8        8.13        7.02     14.18 o
  -2  11   8       46.44       22.50     13.58 o
  -1  11   8        2.40      -12.06     12.06 o
   0  11   8       52.29       36.17     12.00 o
   1  11   8      106.69      115.04     10.10 o
   2  11   8       92.27       84.35      9.31 o
   3  11   8      126.32      122.95      8.25 o
   4  11   8      292.85      294.48     13.24 o
   5  11   8       50.34       44.60      8.75 o
   6  11   8      302.79      301.56     12.04 o
   7  11   8        3.40        8.14      7.79 o
   8  11   8       96.78       98.56     14.78 o
   9  11   8        5.94       -1.58     12.82 o
  -4  12   8        0.26       -5.38     16.85 o
  -3  12   8      173.21      168.42     18.43 o
  -2  12   8       29.94       23.77     15.18 o
  -1  12   8      533.62      555.83     25.55 o
   0  12   8      138.67      131.43     15.03 o
   1  12   8      410.99      422.62     32.94 o
   2  12   8      282.35      277.81     13.14 o
   3  12   8       33.96       25.26      9.71 o
   4  12   8      351.82      355.54     15.02 o
   5  12   8        0.07       -9.35      9.35 o
   6  12   8      134.58      133.24     18.48 o
   7  12   8        0.92       -4.51      9.17 o
   8  12   8       12.50        9.75     32.70 o
  -3  13   8        0.40        1.59     17.25 o
  -2  13   8        5.45      -16.62     24.27 o
  -1  13   8        6.74      -19.78     19.78 o
   0  13   8      137.34      134.68     32.13 o
   1  13   8       24.49       32.09     16.30 o
   2  13   8      638.07      601.13     26.27 o
   3  13   8        0.86       -3.65     10.63 o
   4  13   8      764.16      750.74     23.05 o
   5  13   8       98.78      104.61     11.69 o
   6  13   8      364.53      405.32     16.68 o
   7  13   8       80.23       88.17     11.44 o
   8  13   8       61.78       58.84     27.63 o
  -2  14   8      234.72      230.11     22.19 o
  -1  14   8       16.03       26.11     19.75 o
   0  14   8      490.01      428.93     23.93 o
   1  14   8        0.50      -15.49     15.49 o
   2  14   8      239.09      227.48     29.67 o
   3  14   8       17.65       21.90     14.96 o
   4  14   8       15.94       -1.49     11.92 o
   5  14   8        0.10        0.67     14.52 o
   6  14   8        0.22       13.23     22.61 o
   7  14   8       45.01       51.59     12.46 o
  -1  15   8        1.74       12.75     19.46 o
   0  15   8      224.53      248.41     29.87 o
   1  15   8      134.10      134.37     19.86 o
   2  15   8      369.51      395.48     23.57 o
   3  15   8      375.41      381.35     30.26 o
   4  15   8      149.95      170.98     26.69 o
   5  15   8      299.48      350.33     30.56 o
   6  15   8        7.01       28.27     23.16 o
   1  16   8        0.07      -23.67     23.67 o
   2  16   8        2.04      -18.19     18.19 o
   3  16   8       26.93       34.97     18.86 o
   4  16   8        2.56      -11.30     26.00 o
  -3 -11   9       20.29       50.63     19.21 o
  -2 -11   9       60.62       34.50     18.51 o
  -1 -11   9        1.17        4.82     30.00 o
   0 -11   9       35.84       76.30     30.74 o
   1 -11   9        2.03       13.24     17.52 o
   2 -11   9        7.72       44.98     24.68 o
  -4 -10   9       31.65       47.07     32.78 o
  -3 -10   9        0.19        8.23     17.37 o
  -2 -10   9       91.21       97.27     23.46 o
  -1 -10   9        5.89       17.65     16.29 o
   0 -10   9       62.13       87.93     17.09 o
   1 -10   9       41.81       62.78     20.57 o
   2 -10   9       23.41       32.90     27.33 o
   3 -10   9       34.90       37.93     22.25 o
   4 -10   9        6.57       34.93     23.66 o
  -5  -9   9        0.76       33.97     18.03 o
  -4  -9   9        1.19       -3.39     21.86 o
  -3  -9   9       13.45       15.85     15.81 o
  -2  -9   9        2.31       13.15     15.54 o
  -1  -9   9       86.99       88.52     20.35 o
   0  -9   9       27.75       34.72     25.04 o
   1  -9   9       91.89      112.96     16.43 o
   2  -9   9        5.32       26.86     18.05 o
   3  -9   9       53.98       52.45     14.96 o
   4  -9   9        2.57        6.74     14.87 o
   5  -9   9       22.14        9.70     16.08 o
  -6  -8   9       14.86       49.63     27.86 o
  -5  -8   9        8.87      -15.53     15.53 o
  -4  -8   9       36.87       35.77     15.70 o
  -3  -8   9       25.29       15.70     14.76 o
  -2  -8   9       44.62       36.21     10.50 o
  -1  -8   9       25.47       31.19     10.23 o
   0  -8   9       34.50       44.50      9.77 o
   1  -8   9        7.66        3.94      9.56 o
   2  -8   9       19.17       37.09      9.00 o
   3  -8   9        9.21       -2.31     14.51 o
   4  -8   9       25.26       44.84     11.69 o
   5  -8   9        7.84       16.71     10.05 o
   6  -8   9       13.59       -2.87     12.16 o
  -6  -7   9        0.98      -11.90     25.13 o
  -5  -7   9        0.70       -7.05     15.05 o
  -4  -7   9        2.57       17.43     14.18 o
  -3  -7   9        1.56       -1.98     14.56 o
  -2  -7   9        3.15      -10.63     12.29 o
  -1  -7   9       16.99       20.83      9.56 o
   0  -7   9        1.23        6.21      8.94 o
   1  -7   9       40.34       36.64      8.09 o
   2  -7   9        0.90       -2.49      8.03 o
   3  -7   9        4.59       17.95      7.30 o
   4  -7   9       20.32       15.06      8.44 o
   5  -7   9        1.31        5.69      9.08 o
   6  -7   9       11.53        0.75     11.37 o
  -7  -6   9       10.84       22.13     25.58 o
  -6  -6   9       39.25       11.99     23.45 o
  -5  -6   9       87.78       73.00     15.23 o
  -4  -6   9       75.75       61.90     20.74 o
  -3  -6   9      298.40      250.03     16.53 o
  -2  -6   9        1.80       -0.96     11.25 o
  -1  -6   9      655.78      575.43     23.18 o
   0  -6   9      131.63      125.61      8.70 o
   1  -6   9      523.58      504.42     12.93 o
   2  -6   9      139.16      135.40      7.70 o
   3  -6   9      178.11      183.13      8.59 o
   4  -6   9       48.17       39.73      8.11 o
   5  -6   9       57.83       68.58      9.05 o
   6  -6   9        1.58       -8.69      8.69 o
   7  -6   9        9.71       24.55     11.96 o
  -7  -5   9        5.71      -10.54     16.86 o
  -6  -5   9        3.10       -8.00     15.51 o
  -5  -5   9       10.68      -10.73     10.73 o
  -4  -5   9       82.72       73.18     11.00 o
  -3  -5   9        2.08       -4.63      9.14 o
  -2  -5   9      113.95       87.23     20.47 o
  -1  -5   9       44.63       63.45      8.82 o
   0  -5   9       26.57       29.88      7.05 o
   1  -5   9       38.14       58.69      6.16 o
   2  -5   9      262.77      300.39      9.40 o
   3  -5   9       14.29        9.80      6.08 o
   4  -5   9      181.79      211.29      9.51 o
   5  -5   9       65.26       52.76      8.11 o
   6  -5   9       57.44       67.13      8.42 o
   7  -5   9        5.46       15.28     11.03 o
  -7  -4   9       28.41       72.10     16.58 o
  -6  -4   9        5.69        3.33     14.35 o
  -5  -4   9      195.89      211.86     13.03 o
  -4  -4   9        1.14      -10.16     10.16 o
  -3  -4   9      220.89      203.16     11.13 o
  -2  -4   9      141.19      126.13     10.98 o
  -1  -4   9       48.64       32.63      6.61 o
   0  -4   9      257.13      265.03      8.33 o
   1  -4   9       11.30        1.06      5.09 o
   2  -4   9       11.01        3.79      4.54 o
   3  -4   9       33.80       36.54      5.16 o
   4  -4   9      254.13      260.83      7.81 o
   5  -4   9       81.47       73.70      6.62 o
   6  -4   9       95.97      136.23      8.73 o
   7  -4   9       85.12       96.66      9.05 o
   8  -4   9       13.74       12.31      9.19 o
  -7  -3   9       10.83       17.51     15.37 o
  -6  -3   9       28.44       12.45     13.66 o
  -5  -3   9       50.74       56.26     10.95 o
  -4  -3   9      368.99      378.57     25.55 o
  -3  -3   9      211.35      216.71      9.90 o
  -2  -3   9     1569.19     1593.86     41.86 o
  -1  -3   9       78.83       69.69      5.37 o
   0  -3   9     2907.61     2828.71     46.86 o
   1  -3   9      161.86      181.17      5.11 o
   2  -3   9     2143.21     2080.07     30.68 o
   3  -3   9      496.64      486.32      9.48 o
   4  -3   9      388.20      395.44      9.64 o
   5  -3   9      255.41      238.44      9.25 o
   6  -3   9       16.64       14.23      5.89 o
   7  -3   9       40.01       46.48      7.73 o
   8  -3   9        3.42       -8.12      8.12 o
  -7  -2   9       35.26       36.87     15.23 o
  -6  -2   9       31.96       27.11     13.32 o
  -5  -2   9       71.30       59.93      9.72 o
  -4  -2   9       67.36       57.76      7.15 o
  -3  -2   9       37.55       26.66      5.31 o
  -2  -2   9       26.12       14.68      4.81 o
  -1  -2   9        2.76       -4.25      4.25 o
   0  -2   9       10.11        5.64      3.40 o
   1  -2   9       20.75       22.67      3.48 o
   2  -2   9        9.84       11.52      3.53 o
   3  -2   9      312.42      308.34      6.88 o
   4  -2   9       59.91       62.03      4.25 o
   5  -2   9      156.46      158.47      6.17 o
   6  -2   9        8.94       14.75      8.08 o
   7  -2   9        6.83        8.87      5.78 o
   8  -2   9        0.36        9.19      6.54 o
   9  -2   9        1.08       -7.05      7.05 o
  -8  -1   9        1.28       -2.89     15.45 o
  -7  -1   9        7.15       -1.91     13.83 o
  -6  -1   9        7.84        9.66     12.45 o
  -5  -1   9       88.97       68.02      7.88 o
  -4  -1   9      127.15      127.03     10.09 o
  -3  -1   9      387.69      376.85      9.66 o
  -2  -1   9      492.08      452.17      9.42 o
  -1  -1   9      352.49      364.56      8.99 o
   0  -1   9      319.55      320.42      6.97 o
   1  -1   9      102.01      112.74      4.13 o
   2  -1   9      140.48      139.92      4.13 o
   3  -1   9       27.09       19.73      3.09 o
   4  -1   9      157.22      155.04      4.35 o
   5  -1   9      272.07      259.60      8.03 o
   6  -1   9      111.39      105.29      6.26 o
   7  -1   9      170.29      186.16      6.83 o
   8  -1   9       73.04       74.46      6.32 o
   9  -1   9       37.87       29.23      8.85 o
  -8   0   9        0.15       -7.84     15.20 o
  -7   0   9        0.53        3.41     13.52 o
  -6   0   9        3.69        1.49      9.24 o
  -5   0   9        1.19       -2.99      6.98 o
  -4   0   9       24.47       30.51      6.46 o
  -3   0   9        1.86        2.80      5.41 o
  -2   0   9      123.58      118.96      5.45 o
  -1   0   9      115.48      133.92      4.80 o
   0   0   9      117.39      115.02      3.76 o
   1   0   9      568.22      610.33     10.09 o
   2   0   9        0.18       -2.63      2.63 o
   3   0   9     1254.83     1232.60     15.37 o
   4   0   9       57.12       49.21      3.45 o
   5   0   9      998.03      939.41     15.71 o
   6   0   9       17.84       27.40      5.07 o
   7   0   9      178.80      164.31     10.40 o
   8   0   9       16.84       26.95      6.14 o
   9   0   9       19.43        8.69      9.18 o
  -7   1   9        9.56       -2.79     16.48 o
  -6   1   9       49.70       63.70      9.79 o
  -5   1   9      132.09      129.32      8.49 o
  -4   1   9       31.50       40.37      9.73 o
  -3   1   9     1227.15     1226.41     25.10 o
  -2   1   9        7.35        4.57      3.77 o
  -1   1   9     2474.82     2403.90     40.98 o
   0   1   9       12.24       13.32      2.77 o
   1   1   9     1702.16     1732.57     21.98 o
   2   1   9       17.76       17.58      2.55 o
   3   1   9      832.21      844.90     10.53 o
   4   1   9       55.48       44.83      2.66 o
   5   1   9      257.57      247.77      6.42 o
   6   1   9      180.61      192.41      6.03 o
   7   1   9       24.09       21.08      3.73 o
   8   1   9       59.90       72.10      5.69 o
   9   1   9        2.96       46.48     33.56 o
  -7   2   9        1.14        8.36     17.86 o
  -6   2   9        0.14       -2.02      9.32 o
  -5   2   9        0.69       -0.78      6.95 o
  -4   2   9      102.84       93.85      7.07 o
  -3   2   9       92.78       94.70      6.34 o
  -2   2   9       60.63       60.28      4.72 o
  -1   2   9     1428.05     1364.11     18.37 o
   0   2   9      373.27      383.89      6.68 o
   1   2   9     3133.11     3039.81     37.14 o
   2   2   9     2186.71     2106.26     23.37 o
   3   2   9     1386.74     1359.02     15.62 o
   4   2   9     2165.28     2061.35     22.77 o
   5   2   9      272.24      267.96      5.89 o
   6   2   9      520.20      520.07      9.12 o
   7   2   9       21.94       19.43      3.63 o
   8   2   9       34.58       39.73     14.09 o
   9   2   9        0.08      -28.85     28.85 o
  10   2   9        3.51       58.20     36.79 o
  -7   3   9       58.77       45.97     14.47 o
  -6   3   9        9.73        0.97      9.45 o
  -5   3   9      335.85      369.14     12.74 o
  -4   3   9       12.10       12.68      6.29 o
  -3   3   9      942.76      972.50     20.80 o
  -2   3   9      452.70      438.63     10.32 o
  -1   3   9      985.61      954.97     14.41 o
   0   3   9      365.68      383.64      6.61 o
   1   3   9       43.91       44.62      3.02 o
   2   3   9       37.74       27.77      3.28 o
   3   3   9       12.91        5.89      2.32 o
   4   3   9      505.55      459.51      6.98 o
   5   3   9      123.65      120.49      3.64 o
   6   3   9      539.83      542.71      9.29 o
   7   3   9      173.07      183.19     23.85 o
   8   3   9      147.32      177.41     16.58 o
   9   3   9       39.49       63.81     29.93 o
  10   3   9        7.42       59.34     33.26 o
  -7   4   9        1.22       -4.37     13.81 o
  -6   4   9        0.42       25.29     12.49 o
  -5   4   9       82.34      105.94     11.89 o
  -4   4   9       23.76       35.82      6.68 o
  -3   4   9      620.88      666.04     12.16 o
  -2   4   9      813.74      802.71     12.24 o
  -1   4   9      805.59      788.27     10.92 o
   0   4   9     5704.09     5729.88     60.77 o
   1   4   9      215.44      228.44      5.45 o
   2   4   9     6703.35     6708.15     71.14 o
   3   4   9       57.25       54.41      3.01 o
   4   4   9     1470.41     1449.63     17.46 o
   5   4   9      214.19      208.25      6.63 o
   6   4   9       51.06       44.32      4.07 o
   7   4   9       23.25       13.60      5.57 o
   8   4   9        3.13       -4.76     13.30 o
   9   4   9        0.15      -22.73     29.57 o
  10   4   9        0.42       50.95     33.62 o
  -7   5   9       18.06       32.33     14.81 o
  -6   5   9        2.16        7.43     13.02 o
  -5   5   9      114.60      126.33      9.24 o
  -4   5   9        3.61        5.98      6.04 o
  -3   5   9      144.24      129.26      5.95 o
  -2   5   9       30.05       37.16      4.45 o
  -1   5   9       76.48       63.67      4.16 o
   0   5   9      927.53      923.00     12.28 o
   1   5   9      229.06      243.35      5.47 o
   2   5   9     3509.09     3526.53     34.62 o
   3   5   9      508.27      497.37      7.24 o
   4   5   9     1998.95     1889.23     21.05 o
   5   5   9      701.33      682.45     10.17 o
   6   5   9      249.00      242.92      8.57 o
   7   5   9      308.50      299.32      7.05 o
   8   5   9       12.84       -1.89     13.39 o
   9   5   9       19.15       13.94     28.97 o
  -7   6   9        0.94       -3.35     14.92 o
  -6   6   9       13.41       11.12     13.36 o
  -5   6   9        0.90        6.76      8.26 o
  -4   6   9      227.88      220.44     12.95 o
  -3   6   9        2.22        5.06      7.43 o
  -2   6   9      779.65      757.52     16.23 o
  -1   6   9      228.28      227.15      6.78 o
   0   6   9     1304.73     1346.97     21.32 o
   1   6   9      841.23      875.39     13.79 o
   2   6   9     1060.68     1127.35     14.74 o
   3   6   9       97.84      109.90      3.69 o
   4   6   9       31.63       42.00      3.10 o
   5   6   9       39.95       40.29      2.92 o
   6   6   9        8.27       -1.03      3.82 o
   7   6   9       66.98       61.65      4.65 o
   8   6   9        5.49        7.12      4.37 o
   9   6   9       21.43       41.65     28.82 o
  -6   7   9        0.10      -13.67     13.67 o
  -5   7   9        1.89        2.53     10.08 o
  -4   7   9        7.05       15.33      9.10 o
  -3   7   9       50.17       49.95      9.66 o
  -2   7   9        4.04        1.93      7.13 o
  -1   7   9      143.64      131.79      6.89 o
   0   7   9       46.15       44.26      4.71 o
   1   7   9      246.80      256.55      6.29 o
   2   7   9       50.01       50.46      3.56 o
   3   7   9      318.47      310.08      6.56 o
   4   7   9       26.16       21.56      3.30 o
   5   7   9       81.85       80.08      3.96 o
   6   7   9        1.82       -0.46      4.49 o
   7   7   9        5.79        8.95      5.44 o
   8   7   9        0.63       -4.43      5.07 o
   9   7   9        4.71       -1.93      7.94 o
  -6   8   9       15.50       46.78     22.34 o
  -5   8   9        0.59       -9.07     10.64 o
  -4   8   9       63.50       51.76     10.92 o
  -3   8   9       26.76       31.07      8.95 o
  -2   8   9       75.99       99.58      9.11 o
  -1   8   9       45.65       43.57      6.50 o
   0   8   9        2.06        7.72      4.83 o
   1   8   9       13.50       12.61      4.68 o
   2   8   9        7.12        6.40      3.06 o
   3   8   9      148.49      169.52      5.20 o
   4   8   9      134.21      127.14      4.75 o
   5   8   9      541.30      510.12      9.84 o
   6   8   9      159.66      147.38      5.66 o
   7   8   9      204.02      190.49      7.02 o
   8   8   9      147.23      152.63      7.05 o
   9   8   9       21.50       13.55      6.38 o
  -6   9   9        0.02      -20.84     23.27 o
  -5   9   9        0.60        0.48     21.23 o
  -4   9   9        0.13      -13.07     13.07 o
  -3   9   9       51.55       29.26     12.41 o
  -2   9   9        2.91        2.47     11.01 o
  -1   9   9      607.36      591.79     22.55 o
   0   9   9        3.82       -4.77      7.30 o
   1   9   9     1232.62     1242.85     23.46 o
   2   9   9      148.36      147.92      6.65 o
   3   9   9     1125.36     1139.11     17.40 o
   4   9   9      485.75      470.65      9.07 o
   5   9   9      468.62      475.19      9.12 o
   6   9   9      239.55      250.54      7.58 o
   7   9   9       46.54       49.47      6.38 o
   8   9   9       57.07       53.99      7.95 o
   9   9   9        2.11        1.20      8.88 o
  -5  10   9        8.06       31.76     24.29 o
  -4  10   9       33.80       14.29     14.45 o
  -3  10   9       31.47       28.34     20.30 o
  -2  10   9       33.95       31.81     16.40 o
  -1  10   9        1.75        2.36     11.25 o
   0  10   9       78.68       90.24     11.96 o
   1  10   9      258.87      247.98      9.71 o
   2  10   9      357.41      351.81     13.34 o
   3  10   9      461.62      457.38     11.14 o
   4  10   9     1032.77     1010.31     17.90 o
   5  10   9      209.94      220.72      7.65 o
   6  10   9      799.58      834.47     15.68 o
   7  10   9       17.16       21.54      7.80 o
   8  10   9      182.07      201.55     10.27 o
   9  10   9        6.20        2.11     10.03 o
  -4  11   9       14.61       22.11     15.96 o
  -3  11   9      333.52      340.42     20.29 o
  -2  11   9      288.53      272.77     23.40 o
  -1  11   9     1154.20     1153.65     35.68 o
   0  11   9     1176.60     1179.93     35.47 o
   1  11   9     1010.53     1042.73     25.53 o
   2  11   9     1616.86     1607.51     34.90 o
   3  11   9       79.49       75.23      8.09 o
   4  11   9      889.19      891.29     22.89 o
   5  11   9        5.83        4.66      8.17 o
   6  11   9       90.64       90.82      9.17 o
   7  11   9        1.37       -3.74     20.42 o
   8  11   9        3.74       11.35     10.05 o
   9  11   9        0.10       -4.95     10.99 o
  -4  12   9        2.77        8.40     17.73 o
  -3  12   9       22.58       11.28     16.20 o
  -2  12   9       24.73      -13.47     14.96 o
  -1  12   9        4.76       -4.06     16.64 o
   0  12   9      496.15      492.72     23.88 o
   1  12   9        1.44       -2.41     12.38 o
   2  12   9     1802.13     1808.61     48.58 o
   3  12   9       12.92       19.26      9.65 o
   4  12   9     1753.27     1787.78     33.06 o
   5  12   9      162.37      187.31     11.52 o
   6  12   9      631.16      660.12     21.91 o
   7  12   9      127.72      142.67     15.13 o
   8  12   9       75.71      103.01     15.30 o
  -3  13   9       12.43       13.61     17.90 o
  -2  13   9      196.01      187.95     19.88 o
  -1  13   9        8.12       -3.92     15.74 o
   0  13   9      364.63      339.58     20.69 o
   1  13   9        0.13      -12.98     22.85 o
   2  13   9       96.74      112.30     32.90 o
   3  13   9       14.73        4.48     10.55 o
   4  13   9        5.94        2.33     10.66 o
   5  13   9        1.66      -10.34     10.34 o
   6  13   9       11.15        6.94     11.18 o
   7  13   9       23.82       33.27     10.53 o
   8  13   9        2.22       -8.28     15.46 o
  -2  14   9       28.19        5.69     18.63 o
  -1  14   9       32.53       25.35     18.23 o
   0  14   9       82.94       75.77     19.28 o
   1  14   9      177.25      197.63     19.24 o
   2  14   9      166.85      163.63     17.68 o
   3  14   9      255.79      279.98     29.27 o
   4  14   9       66.56       75.66     15.54 o
   5  14   9      147.88      184.66     17.10 o
   6  14   9        0.62        4.83     14.24 o
   7  14   9       47.50       81.95     12.21 o
  -1  15   9        2.02        1.89     19.77 o
   0  15   9       38.30       13.36     18.74 o
   1  15   9        6.25       13.79     17.82 o
   2  15   9       13.40        8.83     17.14 o
   3  15   9        0.35      -16.01     16.01 o
   4  15   9        0.41        3.45     22.55 o
   5  15   9        1.42        8.64     23.75 o
   6  15   9        5.73       35.30     16.28 o
   1  16   9       23.19       24.24     19.89 o
   2  16   9        0.02      -25.31     25.31 o
   3  16   9       48.77       27.58     24.02 o
   4  16   9        3.42      -11.30     25.01 o
  -1 -11  10        0.15       19.97     24.59 o
   0 -11  10        3.98        3.51     18.67 o
  -3 -10  10       10.92       11.25     20.27 o
  -2 -10  10        2.43       -0.13     17.63 o
  -1 -10  10       26.59       53.59     25.29 o
   0 -10  10        7.66       14.27     16.88 o
   1 -10  10        4.61       15.51     29.76 o
   2 -10  10       10.00       28.55     22.67 o
   3 -10  10        1.07       39.61     23.54 o
  -4  -9  10        2.24        8.08     17.54 o
  -3  -9  10        2.36       10.14     17.13 o
  -2  -9  10       14.89        7.55     26.10 o
  -1  -9  10        6.33        9.55     16.82 o
   0  -9  10       11.77       20.08     15.79 o
   1  -9  10       24.09       48.67     16.27 o
   2  -9  10        0.01       21.16     26.04 o
   3  -9  10       37.80       49.93     21.62 o
   4  -9  10        0.32        7.87     18.02 o
  -5  -8  10        2.95        2.45     17.14 o
  -4  -8  10        1.36        2.79     16.06 o
  -3  -8  10        9.69       -1.56     15.42 o
  -2  -8  10        1.32       15.07     11.14 o
  -1  -8  10       11.18       20.82     10.95 o
   0  -8  10        0.99        0.56     10.07 o
   1  -8  10       97.22      117.94     14.19 o
   2  -8  10        8.93       11.82      9.52 o
   3  -8  10       52.88       48.78     11.74 o
   4  -8  10       46.28       45.92     11.79 o
   5  -8  10       13.63       30.24     16.46 o
  -6  -7  10        9.37       10.26     27.41 o
  -5  -7  10       59.04       66.34     17.47 o
  -4  -7  10       14.49       20.71     19.04 o
  -3  -7  10      264.65      255.79     18.89 o
  -2  -7  10       27.59       51.01     14.51 o
  -1  -7  10      541.14      522.46     19.49 o
   0  -7  10      203.30      235.92     12.88 o
   1  -7  10      290.51      309.00     12.22 o
   2  -7  10      166.65      189.02     10.84 o
   3  -7  10       31.76       44.46     10.65 o
   4  -7  10       26.33       11.91      9.09 o
   5  -7  10        3.66       -5.13      9.48 o
   6  -7  10        1.53        1.29     12.00 o
  -6  -6  10        7.98        7.83     25.10 o
  -5  -6  10       10.63        3.49     15.19 o
  -4  -6  10       35.79       22.01     14.28 o
  -3  -6  10       92.46       96.51     14.62 o
  -2  -6  10      222.59      213.11     16.17 o
  -1  -6  10      257.25      231.78     15.58 o
   0  -6  10      899.68      850.08     20.40 o
   1  -6  10      243.73      240.83     10.86 o
   2  -6  10     1075.96     1046.76     20.11 o
   3  -6  10       13.71       24.23      7.33 o
   4  -6  10      501.19      489.79     20.91 o
   5  -6  10       20.20       16.54      9.00 o
   6  -6  10      135.89      139.77     12.84 o
   7  -6  10        4.34        8.01     12.10 o
  -6  -5  10       12.20       13.34     23.75 o
  -5  -5  10      128.24      138.16     16.63 o
  -4  -5  10       13.43       20.45     13.41 o
  -3  -5  10      146.32      114.41     14.37 o
  -2  -5  10       27.19       47.89     12.34 o
  -1  -5  10       40.75       43.84     11.66 o
   0  -5  10       10.57       17.27      7.36 o
   1  -5  10       13.72       11.40      6.25 o
   2  -5  10       75.27       72.64      7.74 o
   3  -5  10       13.91       11.09      6.51 o
   4  -5  10      162.88      165.17      9.43 o
   5  -5  10       30.95       31.15      8.28 o
   6  -5  10       38.96       40.20     13.98 o
   7  -5  10       42.72       64.23     12.10 o
  -7  -4  10        3.90      -12.14     23.84 o
  -6  -4  10       65.92       62.28     23.15 o
  -5  -4  10        3.65       -6.17     13.03 o
  -4  -4  10      409.81      423.94     22.10 o
  -3  -4  10       13.66        4.54     11.24 o
  -2  -4  10      855.25      797.20     46.54 o
  -1  -4  10        2.73       11.21      7.89 o
   0  -4  10      794.29      753.09     17.68 o
   1  -4  10       25.65       44.02      5.99 o
   2  -4  10      391.80      382.01     11.08 o
   3  -4  10       56.15       48.01      6.36 o
   4  -4  10       61.07       70.26      6.54 o
   5  -4  10       54.21       45.24      6.69 o
   6  -4  10        7.67       -7.27      7.61 o
   7  -4  10       23.97       15.97      8.72 o
   8  -4  10        7.31       10.96      9.29 o
  -7  -3  10       24.67       26.09     17.93 o
  -6  -3  10       88.63       91.23     15.66 o
  -5  -3  10       73.99       76.40     16.48 o
  -4  -3  10      106.75       86.02     10.42 o
  -3  -3  10      115.10      104.03      8.12 o
  -2  -3  10        1.41        5.24      7.89 o
  -1  -3  10       65.68       66.15      6.95 o
   0  -3  10       68.73       71.16      6.81 o
   1  -3  10      127.20      111.78      6.31 o
   2  -3  10      154.85      138.16      5.95 o
   3  -3  10      311.90      303.28      8.35 o
   4  -3  10      181.89      170.97      7.56 o
   5  -3  10      200.63      186.01     12.18 o
   6  -3  10       41.05       41.06      7.34 o
   7  -3  10       71.50       68.22      8.35 o
   8  -3  10        0.13       -5.64      8.41 o
  -7  -2  10        1.29      -15.22     15.22 o
  -6  -2  10        5.31       -5.66     13.99 o
  -5  -2  10       17.22       11.27      9.86 o
  -4  -2  10      122.16      110.32     10.24 o
  -3  -2  10       90.78      104.31      7.93 o
  -2  -2  10      513.78      490.01     13.27 o
  -1  -2  10      147.35      150.56      9.93 o
   0  -2  10      351.81      331.19      9.32 o
   1  -2  10      413.68      390.13      8.50 o
   2  -2  10       98.77       92.68      4.71 o
   3  -2  10      730.36      735.08     13.29 o
   4  -2  10       40.25       46.22      4.48 o
   5  -2  10      449.31      479.69     16.52 o
   6  -2  10        4.13        3.63      6.24 o
   7  -2  10      173.31      173.10      7.76 o
   8  -2  10        0.54        3.71      7.64 o
  -7  -1  10        0.03      -10.60     14.89 o
  -6  -1  10        6.73        9.00     13.45 o
  -5  -1  10        5.92       -7.60      9.36 o
  -4  -1  10        0.57        7.79      8.48 o
  -3  -1  10        3.04       -5.28      6.19 o
  -2  -1  10      104.97      100.21      6.08 o
  -1  -1  10      100.31      117.59      5.30 o
   0  -1  10      142.17      140.18      6.37 o
   1  -1  10      699.62      704.27     10.51 o
   2  -1  10       28.71       28.99      4.16 o
   3  -1  10     1125.70     1131.46     14.87 o
   4  -1  10      293.49      284.96      7.25 o
   5  -1  10      705.16      712.39     17.17 o
   6  -1  10      122.96      145.49      6.39 o
   7  -1  10      109.04      111.34      8.05 o
   8  -1  10       37.00       51.95      6.45 o
   9  -1  10       11.42        9.65      6.61 o
  -7   0  10       13.94       20.63     14.80 o
  -6   0  10      114.72      136.51     25.35 o
  -5   0  10      246.18      245.31     18.71 o
  -4   0  10      226.21      260.99     15.59 o
  -3   0  10     2308.55     2252.45     45.39 o
  -2   0  10      160.50      163.51      5.86 o
  -1   0  10     5650.35     5510.27     72.31 o
   0   0  10       82.73      100.59      3.95 o
   1   0  10     5016.98     4962.16     64.42 o
   2   0  10      843.75      858.12     16.07 o
   3   0  10     2431.32     2429.20     28.59 o
   4   0  10      394.56      388.82      7.25 o
   5   0  10      816.14      809.51     14.46 o
   6   0  10        7.94        7.31      4.45 o
   7   0  10      157.63      135.65      6.41 o
   8   0  10        1.71        1.92      5.05 o
   9   0  10       30.63       23.48      7.70 o
  -7   1  10        4.99        2.87     15.44 o
  -6   1  10        0.60      -10.24     12.87 o
  -5   1  10        2.08       -0.03      9.15 o
  -4   1  10       98.93       93.29      9.24 o
  -3   1  10       17.26       28.60      6.27 o
  -2   1  10      149.30      142.80      5.45 o
  -1   1  10      463.51      458.00      9.31 o
   0   1  10       86.24      100.94      3.82 o
   1   1  10      765.16      758.31     11.31 o
   2   1  10     1470.37     1451.71     16.99 o
   3   1  10       70.57       74.80      3.29 o
   4   1  10     1894.64     1774.55     22.58 o
   5   1  10       17.10        6.21      3.75 o
   6   1  10      468.40      453.04      9.26 o
   7   1  10       15.01       11.55      4.15 o
   8   1  10       23.82       27.38      5.47 o
   9   1  10        3.81        2.16     31.85 o
  -7   2  10       19.21       -4.02     14.58 o
  -6   2  10        9.49        7.94     12.90 o
  -5   2  10      146.61      174.30     11.38 o
  -4   2  10        1.30       -6.03      9.95 o
  -3   2  10      507.88      483.72     13.30 o
  -2   2  10      211.97      196.74      7.58 o
  -1   2  10      626.78      576.73     10.43 o
   0   2  10      245.21      255.61      5.91 o
   1   2  10       39.98       30.67      3.35 o
   2   2  10        1.17       -0.71      2.71 o
   3   2  10        2.77       -2.61      2.61 o
   4   2  10      235.56      219.45      5.45 o
   5   2  10      163.29      151.81      5.90 o
   6   2  10      302.49      318.90      7.59 o
   7   2  10      216.47      210.02      6.30 o
   8   2  10       79.49       97.77     22.18 o
   9   2  10       40.18       15.17     31.91 o
  -7   3  10        2.64      -14.51     14.51 o
  -6   3  10       44.52       25.65     13.47 o
  -5   3  10      103.69       84.96     10.33 o
  -4   3  10      165.59      147.19      9.97 o
  -3   3  10      407.88      400.07     11.90 o
  -2   3  10      712.64      682.81     20.81 o
  -1   3  10      343.55      311.32     12.24 o
   0   3  10     2566.60     2610.62     30.31 o
   1   3  10       46.15       43.32      3.66 o
   2   3  10     2542.77     2575.53     28.41 o
   3   3  10       90.85       89.83      3.25 o
   4   3  10      586.05      547.81      8.29 o
   5   3  10      168.34      148.54      4.69 o
   6   3  10       44.74       42.15      3.76 o
   7   3  10        9.85        8.11      3.61 o
   8   3  10        1.29        8.31     13.81 o
   9   3  10        0.36       15.26     33.08 o
  -7   4  10       12.97       18.69     15.32 o
  -6   4  10        7.99        7.47     13.31 o
  -5   4  10       76.78       77.59     10.44 o
  -4   4  10       20.08       19.63      9.67 o
  -3   4  10       91.90       82.10      7.28 o
  -2   4  10       26.66       18.43      5.07 o
  -1   4  10       38.04       28.40      3.68 o
   0   4  10        1.40       -3.01      3.01 o
   1   4  10       39.13       37.49      3.14 o
   2   4  10      275.17      293.11      6.12 o
   3   4  10       86.68       95.85      3.36 o
   4   4  10      286.21      275.48      5.42 o
   5   4  10      258.63      247.11      6.50 o
   6   4  10       42.00       36.69      3.77 o
   7   4  10      206.21      193.54      6.10 o
   8   4  10        5.91        3.42     13.80 o
   9   4  10       18.68       34.09     30.08 o
  10   4  10        0.05       82.10     37.36 o
  -7   5  10        0.22       -7.19     15.41 o
  -6   5  10       48.01       54.12     14.51 o
  -5   5  10        1.62       -2.19      9.98 o
  -4   5  10      324.20      329.85     12.04 o
  -3   5  10        5.97       10.44      5.68 o
  -2   5  10      682.01      690.50     16.18 o
  -1   5  10      225.26      222.00      7.07 o
   0   5  10      942.58      917.75     13.31 o
   1   5  10      830.77      835.45     11.32 o
   2   5  10     1036.44     1016.94     13.42 o
   3   5  10      306.25      301.20      5.81 o
   4   5  10      228.27      220.74      4.99 o
   5   5  10       20.44       21.24      2.90 o
   6   5  10       19.56       17.36      3.79 o
   7   5  10        2.01        1.07      3.83 o
   8   5  10       14.36       15.59      4.51 o
   9   5  10        9.93       -7.11     28.16 o
  10   5  10        4.27       39.82     35.53 o
  -6   6  10        8.53       28.88     14.86 o
  -5   6  10        0.62       -8.64      8.64 o
  -4   6  10       18.86       34.57     10.87 o
  -3   6  10        7.14        8.72      8.16 o
  -2   6  10       29.82       19.16      7.50 o
  -1   6  10       55.11       53.03      6.07 o
   0   6  10      238.39      206.95      6.52 o
   1   6  10      526.95      512.83      8.84 o
   2   6  10      156.69      161.41      5.12 o
   3   6  10     1664.22     1591.71     20.72 o
   4   6  10       23.75       24.58      3.13 o
   5   6  10     1294.81     1262.09     16.99 o
   6   6  10       15.65       18.61      4.19 o
   7   6  10      434.32      434.96     10.51 o
   8   6  10       14.71       16.30      4.49 o
   9   6  10       68.04       72.84     30.62 o
  10   6  10        0.17       37.39     30.89 o
  -6   7  10       36.13       55.78     22.82 o
  -5   7  10       29.36       38.57     13.11 o
  -4   7  10      162.38      194.65     12.11 o
  -3   7  10      349.86      384.14     15.83 o
  -2   7  10      207.33      235.38     11.86 o
  -1   7  10     1297.44     1269.30     23.98 o
   0   7  10        4.85        9.81      4.74 o
   1   7  10     2177.81     2091.38     31.60 o
   2   7  10        0.22       -2.82      2.82 o
   3   7  10      909.06      877.16     14.59 o
   4   7  10      108.82       98.21      4.05 o
   5   7  10       21.49       13.45      5.08 o
   6   7  10      134.19      129.75      5.78 o
   7   7  10        1.20        2.15      4.95 o
   8   7  10      109.45      127.81      6.07 o
   9   7  10        0.17        1.36      5.40 o
  -6   8  10        7.95        0.27     23.33 o
  -5   8  10       20.60       -1.02     20.72 o
  -4   8  10       37.99       25.21     19.76 o
  -3   8  10      340.45      330.21     24.50 o
  -2   8  10       93.51       76.10     11.78 o
  -1   8  10     2297.31     2297.35     57.85 o
   0   8  10        3.48        2.93      6.94 o
   1   8  10     4283.83     4140.79     67.35 o
   2   8  10      833.73      803.80     15.09 o
   3   8  10     3138.25     3146.32     38.98 o
   4   8  10     2005.41     1972.88     25.37 o
   5   8  10      925.47      888.91     13.16 o
   6   8  10      922.39      936.26     16.47 o
   7   8  10       67.15       53.53      5.24 o
   8   8  10      196.41      192.54     12.39 o
   9   8  10        1.42        2.10      6.18 o
  -5   9  10      194.02      201.27     26.48 o
  -4   9  10       17.25       26.21     14.24 o
  -3   9  10      697.77      648.98     25.93 o
  -2   9  10       26.69       13.96     20.90 o
  -1   9  10      942.97      911.32     28.89 o
   0   9  10      197.47      199.20     10.41 o
   1   9  10      307.04      287.54     10.13 o
   2   9  10       51.42       49.07      5.97 o
   3   9  10       44.43       39.66      5.66 o
   4   9  10      212.45      214.37      6.63 o
   5   9  10        7.90        2.48      6.43 o
   6   9  10      332.26      349.17      8.75 o
   7   9  10       10.98        6.09      6.90 o
   8   9  10       55.60       51.82      7.82 o
   9   9  10       14.93       15.55      8.31 o
  -5  10  10        0.64      -23.57     23.57 o
  -4  10  10       11.37       15.91     15.36 o
  -3  10  10       39.39        7.85     13.62 o
  -2  10  10      174.78      143.46     15.07 o
  -1  10  10      311.83      286.15     16.48 o
   0  10  10      681.86      667.87     24.46 o
   1  10  10      284.78      298.51     11.20 o
   2  10  10      834.35      865.51     17.38 o
   3  10  10        1.31       -4.02      5.78 o
   4  10  10      409.61      424.01     12.99 o
   5  10  10       24.95       19.37      5.33 o
   6  10  10       15.74        9.19      5.83 o
   7  10  10        0.03       -0.12      7.63 o
   8  10  10       12.61        9.88      8.35 o
   9  10  10        1.95       -4.39      8.88 o
  -4  11  10        0.18      -16.09     16.09 o
  -3  11  10       13.53       -5.02     14.91 o
  -2  11  10        0.43      -10.84     14.53 o
  -1  11  10       14.70        4.05     13.01 o
   0  11  10      120.19       98.82     13.60 o
   1  11  10        8.98       -2.61      9.66 o
   2  11  10      693.55      694.63     16.93 o
   3  11  10       40.38       54.01      7.84 o
   4  11  10      833.66      825.10     16.27 o
   5  11  10      165.63      166.12      8.94 o
   6  11  10      372.68      355.10     12.02 o
   7  11  10       97.51       91.02     12.88 o
   8  11  10       52.59       64.04     13.34 o
  -3  12  10        0.48        4.69     19.88 o
  -2  12  10      258.42      299.58     25.97 o
  -1  12  10        8.57        8.17     14.53 o
   0  12  10      780.98      766.59     29.15 o
   1  12  10       45.40       49.03     17.50 o
   2  12  10      724.33      725.99     21.59 o
   3  12  10      128.63      129.75     14.09 o
   4  12  10      277.98      298.85     11.55 o
   5  12  10       85.76       87.62     10.28 o
   6  12  10       94.74      111.37     15.75 o
   7  12  10        1.35        8.31     13.30 o
   8  12  10       18.34       19.96     14.09 o
  -3  13  10        1.57      -18.07     18.07 o
  -2  13  10        9.25      -11.26     16.71 o
  -1  13  10        5.12      -10.74     15.89 o
   0  13  10        7.36       17.90     15.34 o
   1  13  10       67.85       81.96     21.86 o
   2  13  10       26.54       25.17     13.83 o
   3  13  10      120.29      140.53     22.42 o
   4  13  10       39.31       61.81     13.66 o
   5  13  10       77.88       82.40     11.68 o
   6  13  10        3.55        3.77     10.46 o
   7  13  10       24.58       40.20     14.93 o
  -2  14  10       40.50       59.03     19.65 o
  -1  14  10       49.93       28.03     18.36 o
   0  14  10       38.70       32.99     17.08 o
   1  14  10       93.85      111.59     17.50 o
   2  14  10       15.13       23.40     15.67 o
   3  14  10       18.06        7.92     15.15 o
   4  14  10        1.51       -2.13     17.86 o
   5  14  10        3.73        4.27     14.38 o
   6  14  10       13.40        6.17     14.15 o
   7  14  10       16.44       39.56     16.34 o
   0  15  10       15.20        9.25     18.62 o
   1  15  10      274.32      300.49     23.03 o
   2  15  10        0.35      -16.70     16.70 o
   3  15  10      444.21      465.35     24.79 o
   4  15  10       15.60       13.94     22.67 o
   5  15  10      167.99      183.86     31.43 o
   6  15  10       34.04       50.65     25.22 o
   2  16  10       10.37        7.61     19.16 o
   3  16  10       58.52       72.10     19.93 o
  -1 -10  11       95.16       85.86     33.18 o
   0 -10  11        1.08       34.56     24.33 o
   1 -10  11       80.23      103.37     41.28 o
  -3  -9  11        5.51       18.64     18.26 o
  -2  -9  11       20.89       -8.20     30.53 o
  -1  -9  11      101.87      110.45     33.90 o
   0  -9  11       60.95       79.49     17.91 o
   1  -9  11      264.11      294.72     21.38 o
   2  -9  11       96.17      136.80     24.17 o
   3  -9  11      151.20      190.24     25.70 o
  -4  -8  11        1.76       10.74     17.53 o
  -3  -8  11      113.15      103.73     18.58 o
  -2  -8  11       39.59       43.03     27.84 o
  -1  -8  11      162.80      169.50     18.37 o
   0  -8  11       53.79       52.40     16.14 o
   1  -8  11       71.57      118.13     16.55 o
   2  -8  11        8.12       22.24     15.47 o
   3  -8  11        4.42       -8.71     17.17 o
   4  -8  11        2.18        0.06     14.83 o
  -5  -7  11        0.48        6.81     17.48 o
  -4  -7  11        8.88        2.63     30.33 o
  -3  -7  11        0.23       -5.34     26.63 o
  -2  -7  11       42.65       48.11     15.66 o
  -1  -7  11        5.26       16.51     10.68 o
   0  -7  11      121.90      147.39     12.13 o
   1  -7  11       29.48       49.28     11.02 o
   2  -7  11       81.01      102.20     10.38 o
   3  -7  11        9.54       10.91     10.98 o
   4  -7  11       24.20       30.13     11.55 o
   5  -7  11        0.54       11.84     10.83 o
  -5  -6  11       21.74       13.35     16.58 o
  -4  -6  11        0.68      -10.10     15.09 o
  -3  -6  11       16.39       15.66     16.81 o
  -2  -6  11        3.91       16.29     14.08 o
  -1  -6  11        5.34       -9.94      9.94 o
   0  -6  11        1.88        5.32     10.41 o
   1  -6  11       17.57       17.34      8.74 o
   2  -6  11       13.41       10.61     10.30 o
   3  -6  11       10.98       40.78      8.57 o
   4  -6  11       17.99       27.69      8.87 o
   5  -6  11        4.78       23.28      9.39 o
   6  -6  11        3.19       10.18     11.72 o
  -6  -5  11        7.63       17.90     25.70 o
  -5  -5  11        4.16      -15.02     15.02 o
  -4  -5  11        1.59      -13.98     13.98 o
  -3  -5  11        0.14       -0.11     14.66 o
  -2  -5  11        6.64       14.20     12.73 o
  -1  -5  11        5.18        0.30     12.20 o
   0  -5  11       40.15       44.86      8.50 o
   1  -5  11        2.07       -7.65      7.65 o
   2  -5  11       90.26       97.44      8.57 o
   3  -5  11        2.74        8.12      7.05 o
   4  -5  11       46.59       59.36      8.63 o
   5  -5  11       21.59       44.23      8.90 o
   6  -5  11       15.50        8.11     11.02 o
   7  -5  11       24.47       31.64     12.38 o
  -6  -4  11       16.40       -9.21     23.84 o
  -5  -4  11        7.16        3.37     14.55 o
  -4  -4  11       57.99       65.14     14.50 o
  -3  -4  11        2.60       13.66     12.62 o
  -2  -4  11       30.33       20.18     12.06 o
  -1  -4  11       10.26       10.07     11.01 o
   0  -4  11        5.02        0.78      7.44 o
   1  -4  11        0.10        6.30      6.21 o
   2  -4  11        0.31       -6.13      6.13 o
   3  -4  11       59.33       63.60      7.04 o
   4  -4  11       13.11       17.31      7.63 o
   5  -4  11       46.90       40.51      8.26 o
   6  -4  11        1.07       -3.13      9.81 o
   7  -4  11       12.38        1.72     12.84 o
  -6  -3  11        0.54      -10.77     22.52 o
  -5  -3  11        5.77       11.07     13.65 o
  -4  -3  11       74.47       69.50     13.64 o
  -3  -3  11      206.43      194.28     24.12 o
  -2  -3  11      571.92      493.96     29.46 o
  -1  -3  11      871.21      854.38     38.63 o
   0  -3  11      540.95      510.00     16.56 o
   1  -3  11     1551.54     1460.82     24.68 o
   2  -3  11      114.03       94.76      7.17 o
   3  -3  11     1012.28      977.63     18.32 o
   4  -3  11        9.83        9.68      5.89 o
   5  -3  11      204.33      206.79      8.26 o
   6  -3  11        0.03       -0.43      7.43 o
   7  -3  11       25.16       11.44      8.24 o
   8  -3  11        0.34       -8.38      8.81 o
  -7  -2  11        2.46       -8.07     24.44 o
  -6  -2  11       22.10       -0.21     22.01 o
  -5  -2  11       42.20       55.27     13.68 o
  -4  -2  11       54.79       53.26     12.56 o
  -3  -2  11       63.08       54.83     12.12 o
  -2  -2  11       12.43       -3.45      8.33 o
  -1  -2  11       25.57       29.61      7.72 o
   0  -2  11        0.02        4.62      5.82 o
   1  -2  11      587.54      591.10     12.89 o
   2  -2  11      100.73      114.65      8.71 o
   3  -2  11      925.10      928.01     15.59 o
   4  -2  11      267.94      264.58      8.27 o
   5  -2  11      368.33      392.61     13.28 o
   6  -2  11       76.82       87.64      7.70 o
   7  -2  11       16.92       23.57      7.60 o
   8  -2  11        9.57       -1.05      8.01 o
  -7  -1  11        1.87      -23.51     23.51 o
  -6  -1  11        7.19        1.35     21.23 o
  -5  -1  11        4.22       -3.93     10.47 o
  -4  -1  11       21.04       23.04      9.56 o
  -3  -1  11      248.33      254.04     13.82 o
  -2  -1  11       63.94       65.63      7.22 o
  -1  -1  11      459.58      446.15     11.54 o
   0  -1  11       17.00       12.55      5.57 o
   1  -1  11       28.46       38.21      5.23 o
   2  -1  11        1.14        0.46      3.93 o
   3  -1  11      110.43      108.55      5.28 o
   4  -1  11      104.33      100.77      4.98 o
   5  -1  11       72.67       72.01      7.76 o
   6  -1  11      329.90      328.87     10.24 o
   7  -1  11        6.03        6.97      6.66 o
   8  -1  11      149.86      160.62      7.85 o
  -7   0  11       11.48        8.37     22.79 o
  -6   0  11        3.50        1.24     14.12 o
  -5   0  11       86.05       72.94     11.08 o
  -4   0  11        9.44       16.16      9.18 o
  -3   0  11      362.23      409.71     12.74 o
  -2   0  11      214.86      218.37      8.78 o
  -1   0  11     1414.74     1482.34     24.21 o
   0   0  11     1283.61     1384.34     24.88 o
   1   0  11     2022.91     2029.64     24.67 o
   2   0  11     2554.42     2559.87     32.34 o
   3   0  11      590.30      610.43     10.39 o
   4   0  11     2104.31     2031.45     26.24 o
   5   0  11       18.46       17.51      4.33 o
   6   0  11      609.13      559.97     12.25 o
   7   0  11        7.79        3.65      5.10 o
   8   0  11       70.04       68.28     11.32 o
   9   0  11       12.38        6.93      6.20 o
  -7   1  11       24.52        4.32     22.91 o
  -6   1  11       19.26       27.05     14.31 o
  -5   1  11      111.73      103.66     13.44 o
  -4   1  11       41.40       33.91      9.31 o
  -3   1  11      323.48      304.10     13.14 o
  -2   1  11       52.06       46.80      6.62 o
  -1   1  11      385.68      327.62      9.64 o
   0   1  11      143.91      147.77      5.47 o
   1   1  11        5.82        4.77      3.26 o
   2   1  11      150.43      153.22      4.67 o
   3   1  11      112.71      100.49      3.89 o
   4   1  11       54.07       49.74      3.79 o
   5   1  11        2.28       -2.68      3.82 o
   6   1  11       39.52       40.80      4.62 o
   7   1  11       26.73       23.10      4.71 o
   8   1  11       15.12       19.39      5.75 o
   9   1  11        9.42        0.03      7.27 o
  -7   2  11        0.00      -22.13     22.13 o
  -6   2  11       57.41       49.11     14.45 o
  -5   2  11       25.80       21.08     10.21 o
  -4   2  11      140.38      145.54     10.71 o
  -3   2  11      102.99       96.92      9.14 o
  -2   2  11      243.34      238.92     10.25 o
  -1   2  11       65.42       47.37      5.34 o
   0   2  11      538.33      545.48      9.60 o
   1   2  11       20.36       18.48      3.28 o
   2   2  11      435.44      453.88      7.98 o
   3   2  11       19.11       13.18      3.24 o
   4   2  11      102.64      107.71      4.10 o
   5   2  11      114.78      109.48      4.85 o
   6   2  11       15.43       13.50      4.15 o
   7   2  11       26.38       33.37      4.43 o
   8   2  11        0.53        0.77      6.88 o
   9   2  11        0.83      -16.55     35.05 o
  -7   3  11       20.58        4.62     22.70 o
  -6   3  11       17.23        0.31     14.07 o
  -5   3  11      110.44      112.95     11.45 o
  -4   3  11       47.34       63.45      9.65 o
  -3   3  11      151.41      162.64      9.99 o
  -2   3  11       41.30       37.06      7.60 o
  -1   3  11       85.78       85.55      6.38 o
   0   3  11       17.09       18.41      3.91 o
   1   3  11       58.87       60.16      3.61 o
   2   3  11      410.72      418.26      7.71 o
   3   3  11       84.39       80.95      3.53 o
   4   3  11      430.32      412.11      7.40 o
   5   3  11      273.17      273.05      7.30 o
   6   3  11       88.51       88.09      4.70 o
   7   3  11      385.92      408.61      8.85 o
   8   3  11       16.40        8.08      4.16 o
   9   3  11      112.64      148.25     35.83 o
  -6   4  11       22.44       19.31     20.66 o
  -5   4  11        0.38      -10.13     10.13 o
  -4   4  11      326.09      338.23     13.88 o
  -3   4  11        0.69       -5.13      8.02 o
  -2   4  11      976.91     1007.98     30.27 o
  -1   4  11      294.16      317.43     10.60 o
   0   4  11     1448.15     1489.78     21.63 o
   1   4  11     1446.23     1525.44     18.76 o
   2   4  11     1164.07     1178.84     18.36 o
   3   4  11     1255.18     1269.65     15.82 o
   4   4  11      228.93      227.22      5.53 o
   5   4  11      514.69      519.80      8.91 o
   6   4  11       10.37        8.31      4.09 o
   7   4  11      121.47      111.33      4.93 o
   8   4  11        5.23       10.66      4.15 o
   9   4  11        7.13        7.74     31.16 o
  -6   5  11        8.71       -9.78     20.60 o
  -5   5  11        0.14      -10.52     10.52 o
  -4   5  11       24.76       21.52      9.69 o
  -3   5  11        2.83        2.47      8.33 o
  -2   5  11       40.82       26.67      6.81 o
  -1   5  11      115.98      145.96      6.66 o
   0   5  11      311.15      315.31      8.36 o
   1   5  11     1291.23     1294.47     17.44 o
   2   5  11       84.85       93.90      4.40 o
   3   5  11     3085.28     2964.69     32.63 o
   4   5  11       45.11       39.21      3.51 o
   5   5  11     1928.26     1871.69     25.97 o
   6   5  11      222.40      219.89      6.74 o
   7   5  11      550.86      542.16     15.36 o
   8   5  11       81.97       93.29      4.83 o
   9   5  11       94.30       83.21     33.91 o
  -6   6  11       30.28        8.64     22.19 o
  -5   6  11       73.73       66.52     14.62 o
  -4   6  11      194.41      211.96     12.59 o
  -3   6  11      530.50      526.78     15.28 o
  -2   6  11      319.22      344.02     12.28 o
  -1   6  11     1506.91     1443.32     30.43 o
   0   6  11       12.99       21.85      5.17 o
   1   6  11     1785.26     1679.08     26.30 o
   2   6  11       14.54       10.76      3.54 o
   3   6  11      414.00      375.88      7.45 o
   4   6  11       44.33       38.31      3.75 o
   5   6  11        3.03       -3.68      3.68 o
   6   6  11      148.17      156.07      6.43 o
   7   6  11        2.15       -5.00      5.00 o
   8   6  11      131.03      139.26      5.65 o
   9   6  11        4.03        2.14      7.87 o
  -6   7  11        0.73      -16.43     23.42 o
  -5   7  11        3.78       -6.56     11.35 o
  -4   7  11        1.84       -5.62     10.28 o
  -3   7  11      160.66      155.60     18.55 o
  -2   7  11        7.81       16.23     10.85 o
  -1   7  11     1349.72     1340.58     36.99 o
   0   7  11       15.69       15.72      7.15 o
   1   7  11     2351.49     2411.23     40.66 o
   2   7  11      978.70      993.07     15.91 o
   3   7  11     1337.91     1389.29     17.64 o
   4   7  11     2042.46     2040.70     26.13 o
   5   7  11      241.74      257.46      7.20 o
   6   7  11      837.96      842.36     15.27 o
   7   7  11        3.91        4.20      5.17 o
   8   7  11      133.58      120.87      6.26 o
   9   7  11        0.46        1.31      5.49 o
  -5   8  11       42.43       45.64     23.09 o
  -4   8  11       30.61       30.62     13.83 o
  -3   8  11      157.93      156.33     15.15 o
  -2   8  11       20.83        7.44     11.29 o
  -1   8  11      157.93      132.42     12.54 o
   0   8  11        5.31        0.02      7.39 o
   1   8  11        1.42       -5.62      5.82 o
   2   8  11       28.74       37.59      5.71 o
   3   8  11       19.43       14.28      5.49 o
   4   8  11      388.55      366.61      8.22 o
   5   8  11        3.40        1.96      4.55 o
   6   8  11      426.40      397.43     10.56 o
   7   8  11        9.05       11.26      6.70 o
   8   8  11       96.07       85.09      6.50 o
   9   8  11       28.14       42.08      7.68 o
  -5   9  11        9.69      -23.18     23.18 o
  -4   9  11       64.51       46.31     15.15 o
  -3   9  11       84.34       62.69     14.53 o
  -2   9  11      356.64      313.43     18.53 o
  -1   9  11      407.00      379.73     19.59 o
   0   9  11      915.04      857.81     43.33 o
   1   9  11      366.87      361.43     14.24 o
   2   9  11     1167.82     1126.94     20.04 o
   3   9  11        1.37        1.53      5.75 o
   4   9  11      973.22      957.92     15.65 o
   5   9  11       65.13       51.14      5.22 o
   6   9  11      248.54      246.68      8.08 o
   7   9  11       11.62       11.41      6.30 o
   8   9  11       15.23       15.95      7.58 o
   9   9  11        0.29       -5.29      8.04 o
  -4  10  11        0.17      -14.16     15.38 o
  -3  10  11       13.96       18.06     14.80 o
  -2  10  11       11.30        3.01     23.09 o
  -1  10  11       20.00       20.30     12.26 o
   0  10  11        4.82        5.70     11.28 o
   1  10  11        3.03        8.62      8.48 o
   2  10  11       34.56       24.20      6.64 o
   3  10  11        4.09       -6.09      6.09 o
   4  10  11      136.93      134.24      7.57 o
   5  10  11       90.11       83.71      7.64 o
   6  10  11      144.97      144.53      5.84 o
   7  10  11      104.53       97.49      8.49 o
   8  10  11       33.32       39.18      8.53 o
   9  10  11       33.33       47.35      9.25 o
  -4  11  11       99.61       91.60     24.56 o
  -3  11  11        6.41       -9.57     15.40 o
  -2  11  11      462.61      457.74     24.37 o
  -1  11  11        5.85       -9.35     13.14 o
   0  11  11     1077.17     1041.32     33.33 o
   1  11  11       92.32       83.37     13.37 o
   2  11  11      847.63      855.58     19.54 o
   3  11  11      294.83      293.83     10.18 o
   4  11  11      292.13      297.47     10.92 o
   5  11  11      215.71      221.15      9.83 o
   6  11  11       93.19       98.90      8.36 o
   7  11  11        7.33       22.92     10.37 o
   8  11  11       15.45       12.78     16.04 o
  -3  12  11        3.82      -14.99     16.57 o
  -2  12  11        0.64        2.31     17.56 o
  -1  12  11        9.79       -3.04     14.75 o
   0  12  11       12.88        2.99     14.00 o
   1  12  11       66.67       48.62     13.92 o
   2  12  11      112.52      118.23     14.41 o
   3  12  11      429.81      444.55     17.44 o
   4  12  11       67.20       75.39     10.20 o
   5  12  11      574.89      608.33     19.03 o
   6  12  11        0.01        0.42     11.02 o
   7  12  11      309.43      300.39     21.86 o
   8  12  11        3.09       -7.02     13.62 o
  -2  13  11       50.46       41.63     18.40 o
  -1  13  11      117.72      122.34     18.11 o
   0  13  11       29.98       34.86     15.91 o
   1  13  11      225.18      217.15     19.49 o
   2  13  11        5.76       -6.89     17.56 o
   3  13  11       59.43       49.07     11.41 o
   4  13  11        2.71        3.17     12.94 o
   5  13  11        0.16       -3.58     10.37 o
   6  13  11       40.28       36.30     10.69 o
   7  13  11        8.71       48.05     14.88 o
  -1  14  11      146.57      128.41     20.19 o
   0  14  11       22.18       17.33     17.29 o
   1  14  11      522.24      538.34     28.08 o
   2  14  11       21.63       19.41     16.06 o
   3  14  11      682.17      727.98     29.84 o
   4  14  11      108.56      136.01     19.13 o
   5  14  11      214.94      230.44     17.81 o
   6  14  11      105.73      133.03     15.82 o
   0  15  11        1.48       -3.83     18.99 o
   1  15  11        1.18       12.73     18.33 o
   2  15  11        6.17       16.23     17.53 o
   3  15  11        7.92        6.90     16.90 o
   4  15  11       73.25       68.01     23.81 o
   5  15  11       11.98       17.99     21.89 o
  -2  -9  12       14.51       34.91     19.38 o
  -1  -9  12       38.63       59.44     18.97 o
   0  -9  12       15.19       42.31     17.95 o
   1  -9  12       59.24       85.69     21.16 o
   2  -9  12        5.11        0.57     22.49 o
  -3  -8  12       10.92       21.97     20.99 o
  -2  -8  12       61.00       75.41     18.55 o
  -1  -8  12       13.18       11.13     16.85 o
   0  -8  12       52.78       47.47     17.25 o
   1  -8  12        0.47       -7.82     15.45 o
   2  -8  12       25.54       74.01     21.77 o
   3  -8  12        0.11        8.25     20.84 o
   4  -8  12        2.17       20.41     29.19 o
  -4  -7  12       11.54       24.83     25.71 o
  -3  -7  12        2.88       10.26     16.88 o
  -2  -7  12       68.13       48.40     13.80 o
  -1  -7  12        1.10       13.90     12.00 o
   0  -7  12      185.80      170.71     13.61 o
   1  -7  12        0.66       18.50     16.60 o
   2  -7  12      123.11      118.82     13.20 o
   3  -7  12        2.25       -5.89     11.16 o
   4  -7  12       35.39       59.29     12.47 o
   5  -7  12        0.98      -12.37     12.37 o
  -5  -6  12        0.45        7.38     17.68 o
  -4  -6  12        0.18        1.08     23.67 o
  -3  -6  12        7.12       18.63     16.02 o
  -2  -6  12       34.55       32.17     15.48 o
  -1  -6  12        0.07       -2.79     10.92 o
   0  -6  12      141.27      129.05     22.06 o
   1  -6  12       50.17       60.52     11.43 o
   2  -6  12      164.77      153.34     11.23 o
   3  -6  12       80.75       69.12     11.53 o
   4  -6  12       45.44       56.33      9.87 o
   5  -6  12       51.78       68.38     13.77 o
   6  -6  12        5.73        9.78     18.37 o
  -5  -5  12        0.05      -16.07     22.43 o
  -4  -5  12      115.70       86.07     17.02 o
  -3  -5  12       12.19       15.59     14.71 o
  -2  -5  12      102.54       84.12     15.14 o
  -1  -5  12       72.05       63.23     17.60 o
   0  -5  12       50.32       44.92     10.76 o
   1  -5  12        7.29        5.83      8.56 o
   2  -5  12       19.94       17.01      8.76 o
   3  -5  12       59.90       61.78      8.81 o
   4  -5  12        3.09       13.26      9.65 o
   5  -5  12       44.48       65.26      9.69 o
   6  -5  12        6.34       16.28     13.48 o
  -6  -4  12        0.14       -8.64     26.12 o
  -5  -4  12        0.28        0.14     15.66 o
  -4  -4  12       33.77       21.14     14.82 o
  -3  -4  12       98.83      111.29     15.23 o
  -2  -4  12      229.96      226.85     18.88 o
  -1  -4  12      477.96      449.07     21.91 o
   0  -4  12      168.22      156.31     11.83 o
   1  -4  12      795.11      773.52     38.60 o
   2  -4  12       12.00        6.18      9.26 o
   3  -4  12      389.39      360.39     11.25 o
   4  -4  12        0.40       -4.04      7.83 o
   5  -4  12       32.08       17.08      8.44 o
   6  -4  12        0.92        9.95     10.88 o
   7  -4  12        0.29        5.31     11.77 o
  -6  -3  12       10.52       15.83     25.55 o
  -5  -3  12        4.65       -4.35     14.54 o
  -4  -3  12       22.80       16.44     14.03 o
  -3  -3  12       11.45        6.65     12.80 o
  -2  -3  12       11.02       10.14      9.62 o
  -1  -3  12        3.86       -1.03     11.22 o
   0  -3  12        2.38        2.03      7.47 o
   1  -3  12       99.47      116.99      8.94 o
   2  -3  12       59.63       55.81      6.89 o
   3  -3  12      198.77      206.02      8.58 o
   4  -3  12      101.30      103.62      8.50 o
   5  -3  12       77.54       91.47      8.57 o
   6  -3  12       17.47        8.39     10.64 o
   7  -3  12        0.50      -11.27     11.33 o
  -6  -2  12        0.42        3.78     24.11 o
  -5  -2  12        4.41       -4.90     14.18 o
  -4  -2  12        1.84        7.61     12.93 o
  -3  -2  12      178.92      167.46     14.81 o
  -2  -2  12        1.23       -7.86      8.84 o
  -1  -2  12      593.96      566.67     23.27 o
   0  -2  12       14.36       16.42     10.72 o
   1  -2  12      481.82      469.00     12.34 o
   2  -2  12       87.73       85.30      6.75 o
   3  -2  12      190.04      191.91      8.01 o
   4  -2  12       20.04       26.50      6.06 o
   5  -2  12       50.53       63.49      6.62 o
   6  -2  12        9.80        8.36      7.57 o
   7  -2  12        7.84       -1.17      7.91 o
   8  -2  12        8.06        2.59      8.62 o
  -6  -1  12        0.60        7.29     22.79 o
  -5  -1  12        0.60      -13.46     13.46 o
  -4  -1  12        3.80       12.15     12.63 o
  -3  -1  12       12.63       -4.13     11.32 o
  -2  -1  12        9.32        6.22      8.54 o
  -1  -1  12       16.64       12.61      6.86 o
   0  -1  12       14.27       10.82      6.60 o
   1  -1  12        4.82       -1.99      5.48 o
   2  -1  12       10.86       10.71      5.56 o
   3  -1  12        3.50        1.14      4.85 o
   4  -1  12       25.36       28.08      5.66 o
   5  -1  12        0.10       -5.62      5.62 o
   6  -1  12       13.81       22.99      7.22 o
   7  -1  12        1.05        0.97      7.17 o
   8  -1  12        0.82        5.19      7.71 o
  -6   0  12        0.01        8.34     22.10 o
  -5   0  12      141.04      144.98     23.04 o
  -4   0  12       42.33       62.95     13.19 o
  -3   0  12      325.89      304.70     16.40 o
  -2   0  12      342.87      359.89     14.45 o
  -1   0  12      433.46      431.49     13.06 o
   0   0  12      509.11      524.82     12.12 o
   1   0  12       96.51      101.26      5.77 o
   2   0  12      312.28      307.21      9.35 o
   3   0  12        3.49        2.05      4.55 o
   4   0  12       83.33       95.62      5.37 o
   5   0  12        0.85        0.47      4.59 o
   6   0  12        1.01        2.85      5.25 o
   7   0  12       10.34       19.49      5.96 o
   8   0  12       11.70       11.34      8.69 o
  -6   1  12        3.12      -14.54     21.62 o
  -5   1  12       37.25       26.83     14.06 o
  -4   1  12       32.59       12.64     12.16 o
  -3   1  12       13.41        9.08     10.87 o
  -2   1  12       19.39       14.51     11.21 o
  -1   1  12       15.68       20.97      6.50 o
   0   1  12      183.50      205.28      7.38 o
   1   1  12        2.05        0.01      4.98 o
   2   1  12      551.90      557.18     12.37 o
   3   1  12        8.42        7.78      3.87 o
   4   1  12      300.58      303.73      7.28 o
   5   1  12       40.73       41.91      5.71 o
   6   1  12       74.25       89.59      6.72 o
   7   1  12       10.25       12.51      5.18 o
   8   1  12        4.26        1.96     10.81 o
   9   1  12        0.64        6.83     11.06 o
  -6   2  12        8.99      -21.05     21.05 o
  -5   2  12       14.65       12.98     13.89 o
  -4   2  12       29.91       44.94     12.70 o
  -3   2  12       18.24       22.90     11.19 o
  -2   2  12        6.26        8.07      9.93 o
  -1   2  12       38.15       42.20      6.70 o
   0   2  12      257.61      265.53      8.15 o
   1   2  12      294.33      282.41      8.68 o
   2   2  12     1143.25     1145.05     15.34 o
   3   2  12      711.12      695.79     13.23 o
   4   2  12      780.57      749.71     11.19 o
   5   2  12      690.93      702.09     11.48 o
   6   2  12       97.82       94.20      5.38 o
   7   2  12      379.36      419.80      9.98 o
   8   2  12        7.52        8.62      5.26 o
   9   2  12       57.87       74.08      7.66 o
  -6   3  12       19.43        1.86     22.01 o
  -5   3  12        7.50      -13.42     13.42 o
  -4   3  12      354.25      383.61     25.35 o
  -3   3  12       80.14       82.96     21.08 o
  -2   3  12     1335.48     1341.97     78.87 o
  -1   3  12     1162.82     1138.29     22.40 o
   0   3  12     2248.42     2165.89     41.06 o
   1   3  12     3218.03     3197.38     47.46 o
   2   3  12     1511.37     1524.65     21.47 o
   3   3  12     1953.98     1951.36     23.81 o
   4   3  12      248.97      242.74      6.19 o
   5   3  12      374.27      374.50     11.19 o
   6   3  12        8.35        7.03      7.43 o
   7   3  12       37.75       33.76      4.83 o
   8   3  12        5.73        7.40      4.89 o
   9   3  12        0.76      -24.86     36.19 o
  -6   4  12       34.93        9.39     22.46 o
  -5   4  12        6.78       -4.50     13.63 o
  -4   4  12      127.42       98.44     13.96 o
  -3   4  12        0.09       -6.21     24.78 o
  -2   4  12       21.04       -2.37     10.32 o
  -1   4  12      157.11      181.85     10.22 o
   0   4  12       36.79       29.96      5.51 o
   1   4  12     1364.03     1389.05     22.63 o
   2   4  12        9.75        6.55      3.99 o
   3   4  12     2299.71     2284.17     27.35 o
   4   4  12       45.01       43.65      3.91 o
   5   4  12      831.07      835.42     12.69 o
   6   4  12      134.90      124.50      5.45 o
   7   4  12       97.33       92.31      5.31 o
   8   4  12       40.82       39.00      4.97 o
   9   4  12        7.18       23.36     36.40 o
  -6   5  12        3.60       -8.94     22.67 o
  -5   5  12       19.76       13.37     14.51 o
  -4   5  12       61.94       54.11     13.72 o
  -3   5  12      171.80      151.18     13.98 o
  -2   5  12      164.15      136.86     19.96 o
  -1   5  12      541.65      531.64     16.40 o
   0   5  12       13.39        1.73      7.35 o
   1   5  12      709.07      747.43     15.94 o
   2   5  12       12.36       13.50      5.07 o
   3   5  12      103.45      108.45      4.64 o
   4   5  12        7.27        2.24      3.62 o
   5   5  12       49.73       41.47      4.13 o
   6   5  12       47.95       41.72      5.70 o
   7   5  12       14.53       15.27      4.71 o
   8   5  12       62.02       67.79      5.13 o
   9   5  12        2.75       10.16      9.34 o
  -6   6  12        0.29        3.03     23.78 o
  -5   6  12        0.68       10.30     14.89 o
  -4   6  12        4.23        4.54     13.13 o
  -3   6  12       16.06        2.05     11.73 o
  -2   6  12        9.18       24.13      9.00 o
  -1   6  12      305.68      276.07     11.83 o
   0   6  12       10.69       13.78      6.31 o
   1   6  12      607.19      617.75     13.59 o
   2   6  12      273.80      274.20      8.76 o
   3   6  12      397.09      412.49      8.78 o
   4   6  12      726.60      701.14     10.69 o
   5   6  12       61.65       66.99      4.50 o
   6   6  12      394.60      375.66      9.06 o
   7   6  12        2.77        1.78      5.72 o
   8   6  12      109.45      115.56      6.58 o
   9   6  12        1.42       -4.87      5.01 o
  -5   7  12       71.02       76.56     16.32 o
  -4   7  12       15.64       -2.37     10.94 o
  -3   7  12      353.82      338.60     14.92 o
  -2   7  12        1.41        8.94      9.24 o
  -1   7  12      642.54      637.94     18.94 o
   0   7  12       63.56       79.29      7.51 o
   1   7  12      286.72      262.22      8.15 o
   2   7  12      225.37      226.34      7.15 o
   3   7  12       25.14       31.61      4.88 o
   4   7  12       25.87       25.47      4.75 o
   5   7  12        2.90        0.64      4.50 o
   6   7  12       15.89       14.92      7.71 o
   7   7  12        0.59       -5.58      5.58 o
   8   7  12        6.88        2.65      5.58 o
   9   7  12       19.76       27.69      5.78 o
  -5   8  12        0.37      -12.14     23.48 o
  -4   8  12        1.86       -2.55     11.62 o
  -3   8  12        4.84        8.55     10.75 o
  -2   8  12       57.70       65.50     13.08 o
  -1   8  12      121.03      124.61     13.21 o
   0   8  12      240.39      263.15     19.03 o
   1   8  12      167.59      166.05      9.74 o
   2   8  12      452.20      484.81     12.05 o
   3   8  12        7.87        0.69      5.05 o
   4   8  12      677.09      710.82     12.83 o
   5   8  12      116.50      106.57      6.25 o
   6   8  12      297.52      326.27     13.37 o
   7   8  12       69.68       82.92      7.53 o
   8   8  12       41.44       38.35      5.72 o
   9   8  12       23.63       31.62      6.46 o
  -4   9  12       31.79       34.52     12.73 o
  -3   9  12       89.13       69.61     15.24 o
  -2   9  12      135.90      130.76     15.29 o
  -1   9  12       82.24       83.95     15.41 o
   0   9  12       48.03       32.92     11.55 o
   1   9  12       22.83        5.13      8.24 o
   2   9  12       60.15       55.63      6.78 o
   3   9  12       16.58        4.07      6.01 o
   4   9  12      244.01      250.42      9.86 o
   5   9  12      115.71      118.56      6.86 o
   6   9  12      174.16      175.33      7.24 o
   7   9  12       98.74      113.85      7.29 o
   8   9  12       19.96       23.82      7.81 o
   9   9  12       17.91       21.10      9.59 o
  -4  10  12        8.50       24.02     16.69 o
  -3  10  12        0.08      -14.74     14.74 o
  -2  10  12      178.55      191.88     16.96 o
  -1  10  12       22.97       19.52     13.16 o
   0  10  12      623.86      663.01     35.82 o
   1  10  12      117.93      129.45     14.26 o
   2  10  12      410.76      432.46     14.12 o
   3  10  12      248.64      269.80      9.27 o
   4  10  12       79.29       95.32      7.32 o
   5  10  12      134.48      136.87      7.47 o
   6  10  12       31.62       34.42      7.37 o
   7  10  12        0.17       -3.36      7.85 o
   8  10  12       12.45       15.89      8.57 o
  -3  11  12        2.26       -5.12     22.57 o
  -2  11  12       37.22       24.88     15.68 o
  -1  11  12       31.42       26.02     26.09 o
   0  11  12      153.87      139.33     30.02 o
   1  11  12      501.40      479.97     20.65 o
   2  11  12      277.33      274.40     11.65 o
   3  11  12     1132.98     1102.38     23.16 o
   4  11  12       53.54       54.54      8.24 o
   5  11  12      801.16      793.18     18.33 o
   6  11  12       20.34       15.15      6.73 o
   7  11  12      243.99      253.24     13.23 o
   8  11  12       25.19       30.97     11.12 o
  -3  12  12       19.12        6.88     17.99 o
  -2  12  12      122.68      124.38     18.49 o
  -1  12  12      111.04      128.33     17.34 o
   0  12  12       90.57       77.10     15.40 o
   1  12  12      155.24      165.12     16.22 o
   2  12  12       13.75        3.21     13.12 o
   3  12  12       12.14        4.99     10.30 o
   4  12  12        0.01       -2.79     11.90 o
   5  12  12        9.64       22.04     12.04 o
   6  12  12       23.64       14.94      9.53 o
   7  12  12        8.68       -2.91     13.18 o
   8  12  12       63.07       73.78     20.59 o
  -2  13  12        9.06        1.06     18.04 o
  -1  13  12       48.16       32.60     17.52 o
   0  13  12        1.58      -15.41     15.41 o
   1  13  12      161.60      154.27     17.55 o
   2  13  12       34.96       19.32     20.62 o
   3  13  12      194.36      212.16     17.26 o
   4  13  12       98.37       89.14     14.62 o
   5  13  12       18.42       35.90     13.47 o
   6  13  12       92.07       96.96     11.53 o
   7  13  12        7.87        6.13     14.62 o
  -1  14  12        9.06       14.30     18.75 o
   0  14  12       21.31        9.02     26.04 o
   1  14  12        0.97       20.08     16.97 o
   2  14  12       13.36       -0.16     16.13 o
   3  14  12       19.84        5.75     15.48 o
   4  14  12       54.48       48.76     21.53 o
   5  14  12       31.67       51.23     15.10 o
   6  14  12       88.86      103.37     15.83 o
   1  15  12      110.73      121.22     20.18 o
   2  15  12      200.91      228.64     21.47 o
   3  15  12       55.28       55.75     24.74 o
   4  15  12      258.09      282.80     28.82 o
   5  15  12        1.21      -21.35     21.35 o
  -2  -8  13      135.02      157.13     21.43 o
  -1  -8  13        0.13       19.85     24.32 o
   0  -8  13      250.20      328.07     35.22 o
   1  -8  13       10.54       19.60     17.26 o
   2  -8  13      163.11      182.32     26.36 o
  -3  -7  13        6.67       -3.98     18.05 o
  -2  -7  13       19.34       24.79     13.65 o
  -1  -7  13        0.12        5.81     12.80 o
   0  -7  13       38.11       40.71     12.34 o
   1  -7  13       42.22       59.60     16.60 o
   2  -7  13       15.00       14.54     15.73 o
   3  -7  13       66.78       82.28     15.95 o
   4  -7  13        1.32       16.08     12.79 o
  -4  -6  13       18.77      -11.28     17.55 o
  -3  -6  13        5.33        0.87     16.59 o
  -2  -6  13       13.14       -7.13     15.90 o
  -1  -6  13        0.20       -2.03     11.72 o
   0  -6  13        5.93       23.90     11.75 o
   1  -6  13        5.72        3.35     12.54 o
   2  -6  13        4.68       19.36     11.83 o
   3  -6  13       70.09       89.96     17.68 o
   4  -6  13        2.03       -9.20     11.88 o
   5  -6  13       47.02       63.80     22.33 o
  -4  -5  13       13.62       29.84     17.41 o
  -3  -5  13       72.50       68.92     17.10 o
  -2  -5  13       75.06       79.74     16.14 o
  -1  -5  13      147.90      168.45     13.79 o
   0  -5  13       47.44       26.26     11.52 o
   1  -5  13      213.86      201.45     13.54 o
   2  -5  13        1.19        6.74      9.52 o
   3  -5  13      145.09      137.91     12.52 o
   4  -5  13        1.85       -2.24      9.15 o
   5  -5  13       31.93       46.15     10.11 o
   6  -5  13        2.52        0.20     12.21 o
  -5  -4  13        0.99      -16.24     16.24 o
  -4  -4  13       19.97        9.02     15.78 o
  -3  -4  13        1.62       -1.36     14.69 o
  -2  -4  13       17.48       11.54     17.11 o
  -1  -4  13       10.35        7.96     13.52 o
   0  -4  13        0.29        3.07     10.17 o
   1  -4  13       13.57       -8.70      8.70 o
   2  -4  13        2.62        0.82      8.75 o
   3  -4  13        3.89       -8.04      8.04 o
   4  -4  13        7.62        7.17     15.33 o
   5  -4  13       21.69       17.81     12.24 o
   6  -4  13        1.17        5.74     11.62 o
  -5  -3  13       14.61       19.25     16.46 o
  -4  -3  13        3.69       -3.61     14.75 o
  -3  -3  13       91.06       95.10     15.61 o
  -2  -3  13        3.45       13.99     13.21 o
  -1  -3  13      206.61      217.27     15.99 o
   0  -3  13       10.33       22.37     10.19 o
   1  -3  13      165.05      173.51     10.36 o
   2  -3  13       76.26       75.69      7.72 o
   3  -3  13      115.40      119.49      8.19 o
   4  -3  13       43.49       53.02      8.41 o
   5  -3  13       51.66       59.59      8.90 o
   6  -3  13        0.07       11.63     10.59 o
   7  -3  13        8.91        8.56     11.58 o
  -5  -2  13        2.14       -4.78     31.07 o
  -4  -2  13        0.93      -13.18     13.87 o
  -3  -2  13        1.57        9.27     13.09 o
  -2  -2  13        1.52       -1.70      9.81 o
  -1  -2  13       14.61       14.74      9.64 o
   0  -2  13       13.94        6.89      8.70 o
   1  -2  13       43.32       53.26      8.16 o
   2  -2  13      152.00      172.33     11.73 o
   3  -2  13       15.52       16.93      6.72 o
   4  -2  13      366.10      377.68     12.68 o
   5  -2  13        1.54       -1.73     13.38 o
   6  -2  13      208.41      245.44     22.24 o
   7  -2  13        0.63       -7.35      9.17 o
  -6  -1  13        0.37       -0.75     25.82 o
  -5  -1  13       56.29       63.19     26.09 o
  -4  -1  13       33.07       27.81     14.87 o
  -3  -1  13      100.73      107.58     14.27 o
  -2  -1  13      257.69      266.28     21.54 o
  -1  -1  13      104.62      105.32     10.14 o
   0  -1  13      360.42      370.28     12.90 o
   1  -1  13       17.81       17.74      5.83 o
   2  -1  13      202.46      206.81      8.28 o
   3  -1  13        1.95        3.41      6.08 o
   4  -1  13       63.70       67.17      7.55 o
   5  -1  13       47.43       52.67      6.60 o
   6  -1  13        0.07       -5.56      7.83 o
   7  -1  13       63.61       69.40      8.52 o
   8  -1  13        5.98        1.87      8.43 o
  -6   0  13       30.97       10.38     25.34 o
  -5   0  13       17.52       14.27     25.82 o
  -4   0  13      141.42      158.50     15.92 o
  -3   0  13       96.84      105.61     13.80 o
  -2   0  13      667.73      698.64     20.70 o
  -1   0  13       12.92        8.88      8.67 o
   0   0  13     2210.16     2178.04     42.87 o
   1   0  13      120.94      151.77      6.87 o
   2   0  13     2427.71     2381.36     41.24 o
   3   0  13      507.67      508.87     11.49 o
   4   0  13      926.67      903.93     15.81 o
   5   0  13      500.07      491.44     11.29 o
   6   0  13      180.95      195.55     11.49 o
   7   0  13      152.57      139.82      8.61 o
   8   0  13       13.57       24.00      8.25 o
  -6   1  13       71.64       34.78     25.13 o
  -5   1  13       11.17       12.64     14.83 o
  -4   1  13      287.39      256.25     17.38 o
  -3   1  13        1.17        2.19     11.98 o
  -2   1  13      571.11      551.64     17.99 o
  -1   1  13       57.24       47.54      8.82 o
   0   1  13      350.77      305.19     10.49 o
   1   1  13        8.29        7.97      5.61 o
   2   1  13       19.96       21.04      5.45 o
   3   1  13       69.92       73.32      6.17 o
   4   1  13        0.39       -0.57      4.92 o
   5   1  13      174.69      195.29      7.76 o
   6   1  13       16.41        9.86      6.20 o
   7   1  13      124.22      139.14      8.12 o
   8   1  13        2.90       -5.88      7.06 o
  -6   2  13        6.68        5.40     24.29 o
  -5   2  13        9.61       -1.43     14.45 o
  -4   2  13      126.95      137.99     15.37 o
  -3   2  13       45.67       40.70     12.47 o
  -2   2  13      414.83      404.90     19.85 o
  -1   2  13      599.18      585.07     17.63 o
   0   2  13      704.19      673.38     16.05 o
   1   2  13     1767.97     1806.94     28.65 o
   2   2  13      502.26      534.27     11.46 o
   3   2  13     1124.99     1133.90     16.70 o
   4   2  13       73.78       74.07      5.44 o
   5   2  13      217.39      221.82      6.57 o
   6   2  13        1.87       -2.85      5.15 o
   7   2  13       28.17       30.60      7.57 o
   8   2  13        4.87        2.63      5.85 o
   9   2  13        1.95       -2.49      9.91 o
  -6   3  13       24.89       -7.38     23.60 o
  -5   3  13       18.41       19.38     14.91 o
  -4   3  13      110.86       95.79     14.74 o
  -3   3  13       47.22       62.49     14.24 o
  -2   3  13       69.93       56.95     30.33 o
  -1   3  13       59.67       36.37     13.77 o
   0   3  13        4.42       -3.19      6.53 o
   1   3  13       17.73       17.21      5.57 o
   2   3  13        2.58       -0.23      5.02 o
   3   3  13      405.22      391.76      9.06 o
   4   3  13       34.48       24.93      4.71 o
   5   3  13      335.03      315.92      7.98 o
   6   3  13       94.81       89.59      5.69 o
   7   3  13       95.46       91.23      6.97 o
   8   3  13       42.69       51.28      5.85 o
   9   3  13       20.79       22.14      7.75 o
  -5   4  13       13.78      -14.80     14.80 o
  -4   4  13        9.34        6.68     13.45 o
  -3   4  13      182.73      190.33     15.27 o
  -2   4  13       20.61        9.34     11.30 o
  -1   4  13     1007.07     1022.92     30.70 o
   0   4  13       26.25       27.94     10.58 o
   1   4  13     2578.94     2505.86     42.37 o
   2   4  13      198.39      242.34     16.79 o
   3   4  13     1974.70     1879.55     25.09 o
   4   4  13      145.09      134.54      5.05 o
   5   4  13      400.61      387.06      9.85 o
   6   4  13       53.51       56.80      8.27 o
   7   4  13       64.51       61.16      5.67 o
   8   4  13        5.05       -1.71      5.95 o
   9   4  13       20.96       12.32     19.49 o
  -5   5  13        9.01      -11.67     15.23 o
  -4   5  13        5.50        8.41     17.17 o
  -3   5  13       17.03        6.17     12.57 o
  -2   5  13        8.87       17.01     11.61 o
  -1   5  13        4.92       -0.81     10.43 o
   0   5  13        1.36       -1.96      7.57 o
   1   5  13       71.02       65.08      6.26 o
   2   5  13       75.69       74.26      5.82 o
   3   5  13      161.90      165.27      5.94 o
   4   5  13      314.57      312.96      8.06 o
   5   5  13       87.73       90.65      5.02 o
   6   5  13      191.19      199.13      7.98 o
   7   5  13        2.04       -2.81      5.14 o
   8   5  13       48.53       65.95      5.90 o
   9   5  13        0.01        0.61      5.29 o
  -5   6  13       72.31       91.07     17.17 o
  -4   6  13        3.06        7.30     14.29 o
  -3   6  13      286.69      321.17     41.47 o
  -2   6  13      104.84       99.44     13.08 o
  -1   6  13      454.92      445.33     19.96 o
   0   6  13      437.84      416.17     15.19 o
   1   6  13      228.51      216.67      8.64 o
   2   6  13      512.68      461.93     11.86 o
   3   6  13       57.26       65.06      5.75 o
   4   6  13       41.82       36.86      7.19 o
   5   6  13        6.18        6.70      5.92 o
   6   6  13       32.02       34.04      5.44 o
   7   6  13        5.69        3.30      5.35 o
   8   6  13       12.70       16.60      6.79 o
   9   6  13       25.47       33.85      5.76 o
  -5   7  13        0.74        0.76     16.42 o
  -4   7  13        3.14       -5.16     14.63 o
  -3   7  13        3.52       -3.86     18.89 o
  -2   7  13      183.19      175.56     12.13 o
  -1   7  13      100.42      110.55     10.57 o
   0   7  13      867.05      901.14     19.89 o
   1   7  13      109.30      135.77      8.75 o
   2   7  13     1325.00     1313.95     22.78 o
   3   7  13       11.53       16.00      5.82 o
   4   7  13     1047.23     1076.20     17.20 o
   5   7  13       78.09       71.05      5.99 o
   6   7  13      252.49      260.37      9.07 o
   7   7  13       34.15       36.61      7.04 o
   8   7  13        7.30        0.61      6.00 o
   9   7  13       11.07        6.63      5.97 o
  -4   8  13       16.61        5.15     15.11 o
  -3   8  13       23.34       19.11     11.68 o
  -2   8  13       58.37       55.67     11.19 o
  -1   8  13       19.00       10.32      9.85 o
   0   8  13        5.39       -4.23      8.87 o
   1   8  13       32.47       36.31      7.43 o
   2   8  13      368.98      323.26      9.71 o
   3   8  13      152.48      147.02      6.81 o
   4   8  13      532.80      512.76     13.80 o
   5   8  13      371.54      381.89     10.70 o
   6   8  13      229.96      226.47      8.61 o
   7   8  13      196.15      200.82      9.14 o
   8   8  13       17.47       23.47     13.99 o
   9   8  13       31.71       38.89      7.87 o
  -4   9  13       55.04       35.87     13.65 o
  -3   9  13        6.02        4.62     12.05 o
  -2   9  13      371.11      359.71     20.11 o
  -1   9  13      101.69       91.74     14.22 o
   0   9  13      937.36      946.12     30.57 o
   1   9  13      270.09      244.20     13.23 o
   2   9  13      511.24      503.12     15.34 o
   3   9  13      290.30      287.23      8.59 o
   4   9  13       52.29       50.50      6.63 o
   5   9  13       81.14       79.24      7.71 o
   6   9  13        7.53       11.30      5.97 o
   7   9  13        6.60       20.24      7.91 o
   8   9  13        1.95       -6.93      6.93 o
  -4  10  13        2.28      -17.06     17.06 o
  -3  10  13        0.06        3.82     15.82 o
  -2  10  13        0.24       -6.07     14.80 o
  -1  10  13       11.10       11.67     13.42 o
   0  10  13       22.17       19.03     12.94 o
   1  10  13      396.62      389.42     24.06 o
   2  10  13      126.60      144.53     12.00 o
   3  10  13     1077.18     1043.03     19.64 o
   4  10  13       30.42       23.66      6.88 o
   5  10  13      862.40      878.88     19.21 o
   6  10  13       24.11       13.49      7.55 o
   7  10  13      309.14      345.72     14.79 o
   8  10  13       32.42       41.11      9.15 o
  -3  11  13       32.30       38.19     18.77 o
  -2  11  13      169.79      137.55     18.13 o
  -1  11  13      222.93      207.69     18.11 o
   0  11  13      168.28      147.45     16.22 o
   1  11  13      542.95      527.16     20.27 o
   2  11  13       32.99       21.59      9.24 o
   3  11  13      351.51      364.98     20.95 o
   4  11  13       11.90        5.49      8.36 o
   5  11  13      106.14      107.19      8.42 o
   6  11  13        4.91        7.03      7.99 o
   7  11  13       18.48       20.49     11.25 o
   8  11  13        5.21        7.88     11.43 o
  -2  12  13        3.39       -9.22     16.76 o
  -1  12  13       15.20       15.50     16.25 o
   0  12  13        9.92       12.10     15.16 o
   1  12  13      170.08      157.80     16.53 o
   2  12  13       74.16       72.78     14.52 o
   3  12  13      423.31      418.33     24.48 o
   4  12  13      143.19      151.90     14.55 o
   5  12  13      161.23      172.49     11.80 o
   6  12  13      164.71      183.58      9.79 o
   7  12  13       11.19       23.17     13.56 o
  -1  13  13      158.24      184.09     20.40 o
   0  13  13        2.40      -15.93     15.93 o
   1  13  13      149.43      146.11     17.43 o
   2  13  13       37.03       34.26     15.16 o
   3  13  13       25.82       23.11     14.59 o
   4  13  13        8.13        8.67     13.79 o
   5  13  13        4.57        2.19     13.35 o
   6  13  13        7.40       12.20     16.90 o
   7  13  13        0.83       -1.33     20.30 o
   0  14  13      122.25       89.97     19.50 o
   1  14  13      117.88      141.91     19.18 o
   2  14  13      399.70      434.66     23.79 o
   3  14  13       72.61       92.72     23.15 o
   4  14  13      436.17      472.53     35.29 o
   5  14  13        3.98       11.21     14.86 o
   6  14  13      159.76      165.18     16.60 o
   2  15  13        6.34       -6.63     18.01 o
   3  15  13        3.70      -21.11     23.99 o
   4  15  13       69.31        8.04     23.21 o
  -2  -7  14        6.00        2.13     24.02 o
  -1  -7  14       95.07      119.00     15.37 o
   0  -7  14        9.09       24.56     17.53 o
   1  -7  14       69.95       61.35     13.50 o
   2  -7  14        9.91        3.63     15.22 o
   3  -7  14       47.77       62.01     22.70 o
  -3  -6  14       19.62       26.74     19.13 o
  -2  -6  14       15.09       25.08     17.74 o
  -1  -6  14        9.78       24.24     13.16 o
   0  -6  14       14.66       12.16     12.82 o
   1  -6  14       10.04       35.51     12.89 o
   2  -6  14        1.63       22.46     14.86 o
   3  -6  14       12.28       -4.01     13.87 o
   4  -6  14        0.47        8.64     18.06 o
  -3  -5  14       14.71        8.11     17.20 o
  -2  -5  14       10.50       14.92     33.42 o
  -1  -5  14       20.22       24.29     12.73 o
   0  -5  14        0.34       16.23     11.95 o
   1  -5  14       13.48       10.19     13.19 o
   2  -5  14        0.16        1.73     11.47 o
   3  -5  14        2.49        4.19     11.28 o
   4  -5  14        4.34       23.96     12.17 o
   5  -5  14       18.84       30.62     10.50 o
  -4  -4  14        0.77       -0.83     17.07 o
  -3  -4  14       37.89       31.12     16.49 o
  -2  -4  14        2.66       -3.93     15.13 o
  -1  -4  14      107.88       92.55     26.03 o
   0  -4  14       14.92       15.97     11.85 o
   1  -4  14       67.23       62.35     12.06 o
   2  -4  14       80.87       79.81     10.46 o
   3  -4  14       37.47       46.24     11.50 o
   4  -4  14       59.54       57.76      9.70 o
   5  -4  14       17.45       -0.53      9.41 o
   6  -4  14        4.53        4.13     12.19 o
  -4  -3  14        3.44       -9.06     15.90 o
  -3  -3  14        4.35      -16.84     18.64 o
  -2  -3  14        0.17       -1.03     13.93 o
  -1  -3  14       34.08       35.26     11.54 o
   0  -3  14       81.03      115.88     16.85 o
   1  -3  14       34.58       37.41      9.23 o
   2  -3  14      317.39      344.87     13.19 o
   3  -3  14        0.50       -6.39      8.22 o
   4  -3  14      421.48      487.41     23.92 o
   5  -3  14       14.80       29.72      9.22 o
   6  -3  14      191.14      231.71     14.46 o
  -5  -2  14       45.15       37.13     17.41 o
  -4  -2  14       33.04       39.28     27.93 o
  -3  -2  14      106.94       99.11     15.73 o
  -2  -2  14      174.65      172.62     16.26 o
  -1  -2  14      114.72      105.03     12.05 o
   0  -2  14      150.42      156.79     12.14 o
   1  -2  14       16.79       23.68      8.78 o
   2  -2  14       32.23       46.01      9.00 o
   3  -2  14        0.63        4.58      7.75 o
   4  -2  14        8.70       12.47      8.15 o
   5  -2  14       29.31       36.14      8.59 o
   6  -2  14        0.90       19.30     10.55 o
   7  -2  14       33.52       43.42     16.99 o
  -5  -1  14        0.05       -2.00     16.10 o
  -4  -1  14        4.63       -9.05     14.59 o
  -3  -1  14       12.23       12.01     13.76 o
  -2  -1  14       66.08       84.93     17.00 o
  -1  -1  14        0.29        4.68      9.92 o
   0  -1  14      411.17      428.30     16.94 o
   1  -1  14       56.54       61.41      7.91 o
   2  -1  14      457.29      449.56     11.80 o
   3  -1  14      216.01      216.22      9.03 o
   4  -1  14      121.68      118.77      8.89 o
   5  -1  14      208.14      205.47     10.02 o
   6  -1  14       18.96       21.08     10.19 o
   7  -1  14       56.75       56.45      9.04 o
  -5   0  14       32.65        9.73     16.24 o
  -4   0  14       42.36       51.18     15.39 o
  -3   0  14       66.09       63.83     14.50 o
  -2   0  14       88.63       80.23     13.44 o
  -1   0  14       46.93       68.29     10.15 o
   0   0  14       35.76       52.63      8.08 o
   1   0  14       31.97       31.37      7.31 o
   2   0  14       10.00       23.70      6.02 o
   3   0  14       17.07       14.35      6.03 o
   4   0  14        9.97       15.33      6.90 o
   5   0  14       10.91        6.40      9.25 o
   6   0  14        3.38        1.73      7.62 o
   7   0  14        9.04        5.00      8.02 o
   8   0  14        0.63       -6.66      8.36 o
  -5   1  14       10.34        1.55     15.87 o
  -4   1  14        2.55       -8.51     14.03 o
  -3   1  14        3.03       -7.46     12.92 o
  -2   1  14       40.83       39.21     10.36 o
  -1   1  14       59.81       60.13      9.76 o
   0   1  14      130.56      126.10      8.96 o
   1   1  14      366.01      379.24     12.31 o
   2   1  14      121.14      118.75      6.85 o
   3   1  14      350.80      336.76     10.73 o
   4   1  14        6.46        3.45      6.24 o
   5   1  14      101.97      115.26      6.74 o
   6   1  14        0.75       -6.83      7.24 o
   7   1  14       15.78       22.66      7.65 o
   8   1  14        4.77        1.08      7.71 o
  -5   2  14        2.47       -2.01     15.81 o
  -4   2  14        8.08       16.22     27.56 o
  -3   2  14        2.88        0.05     12.79 o
  -2   2  14       11.52       19.71     12.10 o
  -1   2  14       14.65       17.91     13.45 o
   0   2  14        0.56       -7.21      7.21 o
   1   2  14       26.45       27.21      6.21 o
   2   2  14        0.10       -0.39      5.57 o
   3   2  14       13.58       10.48      5.60 o
   4   2  14        7.65        4.47      5.37 o
   5   2  14       50.42       55.90      5.90 o
   6   2  14       66.44       60.12      8.53 o
   7   2  14       28.40       33.24      8.13 o
   8   2  14       53.41       42.41     11.54 o
  -5   3  14       41.67       45.88     16.83 o
  -4   3  14       42.46       56.55     15.50 o
  -3   3  14      218.60      231.47     19.63 o
  -2   3  14       39.87       17.24     12.12 o
  -1   3  14      632.94      617.41     23.36 o
   0   3  14       22.13       17.08      7.40 o
   1   3  14     1209.19     1189.37     26.04 o
   2   3  14      196.30      199.57      8.13 o
   3   3  14      843.52      834.08     15.08 o
   4   3  14      134.38      129.18      6.34 o
   5   3  14      136.83      125.81      6.38 o
   6   3  14       29.57       17.59      6.84 o
   7   3  14       17.05        7.32     10.17 o
   8   3  14        0.11       -5.50      7.01 o
  -5   4  14       10.38       -1.92     16.33 o
  -4   4  14        0.21       -0.26     17.92 o
  -3   4  14       14.14       -7.81     13.13 o
  -2   4  14       10.69       -9.88     12.03 o
  -1   4  14        3.06       -3.10     11.14 o
   0   4  14       27.24        4.19      7.30 o
   1   4  14       21.78       20.40      6.27 o
   2   4  14       65.90       48.49      6.03 o
   3   4  14       26.30       15.79      5.65 o
   4   4  14      471.97      466.12     10.78 o
   5   4  14        6.54        5.20      5.20 o
   6   4  14      357.46      365.89     10.99 o
   7   4  14        5.01        5.24      6.78 o
   8   4  14       98.76      103.14      6.78 o
  -5   5  14       19.67       21.41     16.87 o
  -4   5  14        0.11      -11.96     15.02 o
  -3   5  14       68.56       83.51     14.91 o
  -2   5  14       27.01       16.51     12.41 o
  -1   5  14       55.09       34.56     20.71 o
   0   5  14       85.36       88.60      9.49 o
   1   5  14        6.01        6.42      7.10 o
   2   5  14       20.40       15.00      5.82 o
   3   5  14       14.49        0.78      5.55 o
   4   5  14       95.94       74.47      5.94 o
   5   5  14       61.73       56.06      6.24 o
   6   5  14      218.91      218.36      8.44 o
   7   5  14       68.29       69.54      7.44 o
   8   5  14       57.85       48.83      6.33 o
   9   5  14       65.15       76.38     14.33 o
  -5   6  14       11.15      -10.98     17.04 o
  -4   6  14       29.27       -4.47     15.51 o
  -3   6  14       67.80       69.32     15.10 o
  -2   6  14      386.47      376.85     19.43 o
  -1   6  14      242.06      239.99     15.59 o
   0   6  14     1413.22     1383.82     38.70 o
   1   6  14       87.39      103.07      9.28 o
   2   6  14     1995.71     1990.53     32.07 o
   3   6  14      112.24      127.24     11.95 o
   4   6  14     1444.04     1426.53     24.35 o
   5   6  14      288.44      279.75      8.77 o
   6   6  14      414.37      393.35     13.48 o
   7   6  14      118.71      100.57      7.92 o
   8   6  14       33.90       14.00      9.23 o
  -4   7  14       26.85       10.05     16.10 o
  -3   7  14       47.54       41.50     15.26 o
  -2   7  14      148.27      144.21     15.48 o
  -1   7  14       26.73       23.57     12.69 o
   0   7  14       98.52       81.66     12.83 o
   1   7  14       13.48       23.24      8.70 o
   2   7  14        1.18       -2.92      9.06 o
   3   7  14       72.03       61.52      6.84 o
   4   7  14       36.50       20.41      7.10 o
   5   7  14      228.65      216.50      8.44 o
   6   7  14       27.96       22.73      8.68 o
   7   7  14      111.07      112.97      8.23 o
   8   7  14        2.32       -0.40      7.38 o
  -4   8  14       19.44       -7.14     16.39 o
  -3   8  14       24.79       -8.72     14.74 o
  -2   8  14      211.29      228.41     14.24 o
  -1   8  14      154.21      142.19     14.71 o
   0   8  14      800.11      762.30     22.14 o
   1   8  14      461.60      456.54     14.34 o
   2   8  14      673.79      650.30     20.46 o
   3   8  14      735.91      746.52     15.92 o
   4   8  14      164.53      181.61      9.19 o
   5   8  14      424.14      419.40     13.12 o
   6   8  14       43.33       45.17      6.26 o
   7   8  14       33.71       33.36      7.97 o
   8   8  14        8.49        5.45      8.89 o
  -4   9  14        9.73      -21.71     23.18 o
  -3   9  14        0.09        2.15     12.89 o
  -2   9  14       28.60       29.71     12.35 o
  -1   9  14        6.05       22.43     11.28 o
   0   9  14       25.65       39.95     12.84 o
   1   9  14       20.65       14.29      9.84 o
   2   9  14        2.23       -5.33     11.06 o
   3   9  14      200.67      202.36      8.08 o
   4   9  14        1.01       -7.50      7.50 o
   5   9  14      275.34      271.55     10.49 o
   6   9  14       20.82       26.24      7.16 o
   7   9  14      138.21      138.57      9.43 o
   8   9  14       13.03        8.68      8.50 o
  -3  10  14       65.00       75.09     14.64 o
  -2  10  14       59.28       64.67     16.49 o
  -1  10  14      422.16      454.63     23.50 o
   0  10  14       55.40       49.08     14.27 o
   1  10  14     1116.96     1096.82     40.12 o
   2  10  14        1.12       12.07     10.49 o
   3  10  14      884.47      861.54     18.14 o
   4  10  14       44.63       43.05      7.43 o
   5  10  14      255.74      251.61     10.77 o
   6  10  14        7.41       -1.78      7.71 o
   7  10  14       17.60       22.37     10.61 o
   8  10  14       18.53       23.53     12.00 o
  -2  11  14        0.35      -11.73     16.63 o
  -1  11  14        2.07       22.24     15.83 o
   0  11  14        6.17        7.28     14.59 o
   1  11  14       74.06       81.78     13.01 o
   2  11  14       81.74       61.57     12.06 o
   3  11  14      314.40      334.34     12.83 o
   4  11  14      177.02      168.25      9.46 o
   5  11  14      166.29      181.70     10.40 o
   6  11  14      219.24      212.01     10.57 o
   7  11  14       20.15       24.73     11.59 o
  -2  12  14        1.05      -16.77     18.05 o
  -1  12  14       91.06       86.78     18.03 o
   0  12  14       30.23       11.58     18.13 o
   1  12  14       51.35       31.72     15.15 o
   2  12  14       31.65       20.63     14.27 o
   3  12  14        2.04        6.93     11.01 o
   4  12  14        6.12        7.34     16.04 o
   5  12  14        7.54        4.42      8.74 o
   6  12  14       63.82       75.78     10.59 o
   7  12  14        0.22       10.20     14.74 o
  -1  13  14       48.04       32.09     18.69 o
   0  13  14      176.93      176.65     19.81 o
   1  13  14       56.17       58.18     33.21 o
   2  13  14      546.44      542.58     26.86 o
   3  13  14       27.57       45.76     20.63 o
   4  13  14      517.22      534.60     25.05 o
   5  13  14        0.80       26.28     13.66 o
   6  13  14      143.10      149.84     10.62 o
   1  14  14        0.41       -2.02     17.65 o
   2  14  14       25.19        2.29     16.99 o
   3  14  14        9.27        2.88     22.61 o
   4  14  14       97.81       64.29     22.73 o
   5  14  14       46.94       66.47     15.98 o
  -1  -6  15        0.33       -9.71     13.72 o
   0  -6  15        1.02       -2.60     13.00 o
   1  -6  15       10.41        2.94     13.08 o
   2  -6  15       21.13       43.39     15.75 o
   3  -6  15       34.96       63.78     21.59 o
  -2  -5  15       46.72       39.57     18.26 o
  -1  -5  15      181.15      191.14     20.05 o
   0  -5  15       92.96       97.99     14.46 o
   1  -5  15      139.74      121.80     14.00 o
   2  -5  15      120.03      143.21     16.72 o
   3  -5  15       72.24       80.22     23.91 o
   4  -5  15       55.19       71.29     13.66 o
  -3  -4  15        9.16        4.53     17.49 o
  -2  -4  15        0.51       -0.87     16.60 o
  -1  -4  15        0.78       18.38     13.90 o
   0  -4  15       15.52        1.23     12.46 o
   1  -4  15        0.12       13.22     11.60 o
   2  -4  15       35.38       33.86     16.31 o
   3  -4  15        4.04        1.76     12.96 o
   4  -4  15       18.80       -1.98     11.76 o
   5  -4  15        3.35       -1.10     10.34 o
  -4  -3  15        2.01        0.30     17.54 o
  -3  -3  15       23.76       30.30     16.68 o
  -2  -3  15       21.03       13.08     19.33 o
  -1  -3  15       51.26       36.50     21.49 o
   0  -3  15       12.75       16.02     10.46 o
   1  -3  15       12.15       16.67     17.06 o
   2  -3  15        1.77        8.24      9.67 o
   3  -3  15        0.08      -11.09     11.09 o
   4  -3  15        0.58        9.89     13.40 o
   5  -3  15        5.02       20.62      9.67 o
   6  -3  15        0.42        2.76     12.25 o
  -4  -2  15        2.98      -16.81     16.81 o
  -3  -2  15        1.02      -10.98     19.01 o
  -2  -2  15        4.10       -4.14     19.16 o
  -1  -2  15        0.54       -2.18     11.43 o
   0  -2  15       13.11        3.05      9.98 o
   1  -2  15        0.47        3.94     10.66 o
   2  -2  15       31.47       36.44      9.54 o
   3  -2  15       14.63       12.29      8.54 o
   4  -2  15        3.09       11.66      8.81 o
   5  -2  15       40.11       53.66     12.86 o
   6  -2  15        1.44       -2.07     11.50 o
  -4  -1  15       53.51       41.29     16.88 o
  -3  -1  15       12.01       20.01     17.74 o
  -2  -1  15      188.31      186.14     16.92 o
  -1  -1  15        0.61       10.17     10.88 o
   0  -1  15      212.22      184.37     12.68 o
   1  -1  15       35.79       26.58      8.41 o
   2  -1  15       20.58        7.12      8.49 o
   3  -1  15       75.30       73.15     11.37 o
   4  -1  15        3.17       12.81     13.06 o
   5  -1  15       20.75       23.56     12.05 o
   6  -1  15        0.20       -7.03     10.65 o
   7  -1  15        1.16        2.79     11.24 o
  -4   0  15        0.17       -5.97     32.43 o
  -3   0  15        0.46       -5.89     20.78 o
  -2   0  15        2.74      -12.70     13.22 o
  -1   0  15       25.13       34.00     10.68 o
   0   0  15       20.36       13.60     10.00 o
   1   0  15      211.83      227.60     10.20 o
   2   0  15       39.30       31.84     10.52 o
   3   0  15      268.48      259.76     10.69 o
   4   0  15        0.00        5.57     10.93 o
   5   0  15      133.51      155.83      9.70 o
   6   0  15       16.36       13.14     10.45 o
   7   0  15       40.33       36.41     10.94 o
  -4   1  15       41.03       49.88     16.39 o
  -3   1  15       53.02       47.57     14.80 o
  -2   1  15       35.68       34.48     13.70 o
  -1   1  15       56.37       35.38     10.56 o
   0   1  15        6.36        8.16      9.81 o
   1   1  15        0.00        0.62      7.41 o
   2   1  15        1.18       -1.58      6.33 o
   3   1  15      124.78      149.92      7.79 o
   4   1  15        9.54        6.15     12.03 o
   5   1  15      143.39      151.64      9.21 o
   6   1  15       53.72       68.83     12.14 o
   7   1  15       45.90       58.79      8.95 o
  -4   2  15       10.53       -0.94     15.73 o
  -3   2  15       88.93      101.61     29.34 o
  -2   2  15        4.81       16.36     13.15 o
  -1   2  15      320.76      347.76     28.32 o
   0   2  15       42.53       47.34      9.76 o
   1   2  15      625.87      658.83     16.01 o
   2   2  15      135.83      141.46      7.53 o
   3   2  15      461.90      456.67     11.64 o
   4   2  15       72.82       72.80      7.36 o
   5   2  15      100.33       99.94     12.79 o
   6   2  15       28.70       15.82      7.84 o
   7   2  15       23.54       17.05      8.04 o
   8   2  15        3.37       -2.63      8.08 o
  -4   3  15        3.37        0.07     15.64 o
  -3   3  15        3.24       -8.95     14.08 o
  -2   3  15       10.86       -8.57     13.01 o
  -1   3  15       59.88       72.48     18.59 o
   0   3  15       45.90       61.44     10.21 o
   1   3  15      128.49      137.11      9.20 o
   2   3  15      268.66      278.32     11.47 o
   3   3  15       41.66       45.53      6.41 o
   4   3  15      391.72      391.81     11.59 o
   5   3  15        0.15        1.26      6.09 o
   6   3  15      145.70      143.19      9.43 o
   7   3  15       15.94       25.24      7.87 o
   8   3  15       30.66       24.65      7.98 o
  -4   4  15        0.22       10.68     15.95 o
  -3   4  15      131.21      140.39     16.51 o
  -2   4  15       11.57       40.97     13.81 o
  -1   4  15      180.37      171.21     15.40 o
   0   4  15       42.27       45.63     10.25 o
   1   4  15       48.44       51.47      8.26 o
   2   4  15       24.15       18.64      6.36 o
   3   4  15       11.39        5.82      6.01 o
   4   4  15        9.50        8.31      6.50 o
   5   4  15       14.82       19.53      6.14 o
   6   4  15       27.43       29.38      7.63 o
   7   4  15       10.96        1.17      7.57 o
   8   4  15        0.69        1.63      7.71 o
  -4   5  15        3.78      -10.49     16.18 o
  -3   5  15        0.75       -8.21     14.71 o
  -2   5  15       68.02       43.49     14.68 o
  -1   5  15       58.11       37.81     12.94 o
   0   5  15      225.83      238.90     25.35 o
   1   5  15       36.42       34.30      8.17 o
   2   5  15      259.53      283.22     15.32 o
   3   5  15       70.64       67.00      6.67 o
   4   5  15      169.87      188.17      8.55 o
   5   5  15      193.35      184.41      7.80 o
   6   5  15       37.81       47.58      7.91 o
   7   5  15       79.85       75.19      8.21 o
   8   5  15        1.13        0.45      7.63 o
  -4   6  15       33.80       10.64     20.98 o
  -3   6  15       83.82       87.39     16.65 o
  -2   6  15      175.78      175.86     16.81 o
  -1   6  15       77.40       70.69     14.02 o
   0   6  15      185.97      191.27     14.80 o
   1   6  15        6.58       13.87      8.99 o
   2   6  15       18.54       25.42      9.42 o
   3   6  15        0.06       -1.34      6.66 o
   4   6  15        7.48       -1.78      7.66 o
   5   6  15       28.08       28.75     14.27 o
   6   6  15       17.68       19.54      7.66 o
   7   6  15       31.98       17.79     10.68 o
   8   6  15        1.59        9.93      7.82 o
  -4   7  15        0.76      -17.01     17.01 o
  -3   7  15        9.79        2.67     21.86 o
  -2   7  15       63.04       61.79     15.42 o
  -1   7  15       42.42       54.16     13.97 o
   0   7  15      377.83      378.56     18.85 o
   1   7  15      202.29      215.84     12.08 o
   2   7  15      314.12      334.03     18.53 o
   3   7  15      630.95      656.59     16.09 o
   4   7  15       34.86       40.51      7.88 o
   5   7  15      620.39      626.52     15.99 o
   6   7  15        1.22       11.70      7.74 o
   7   7  15      119.47      123.78      9.06 o
   8   7  15        0.16        3.56      9.37 o
  -3   8  15        3.98       -2.26     16.24 o
  -2   8  15       24.52       18.63     14.97 o
  -1   8  15       36.57       59.98     14.94 o
   0   8  15       28.91       30.13     13.64 o
   1   8  15        1.04       -9.30     13.75 o
   2   8  15        0.30       -4.71      8.78 o
   3   8  15       97.41       95.22      8.05 o
   4   8  15        0.08       -4.19      7.84 o
   5   8  15      279.27      253.49     10.43 o
   6   8  15       43.12       43.84     10.23 o
   7   8  15      221.12      241.67     10.64 o
   8   8  15       39.97       55.17      8.76 o
  -3   9  15       87.43       85.21     28.31 o
  -2   9  15       38.96       45.40     13.25 o
  -1   9  15      430.15      505.39     20.02 o
   0   9  15       12.16       11.22     11.04 o
   1   9  15      958.31      936.04     25.31 o
   2   9  15       13.19       19.81      9.53 o
   3   9  15      758.15      776.89     19.60 o
   4   9  15      100.42      102.21     12.14 o
   5   9  15      301.24      323.18     11.66 o
   6   9  15       24.30       15.74      7.71 o
   7   9  15       69.25       82.48     14.15 o
   8   9  15        8.97        3.33      9.04 o
  -2  10  15        6.70        6.92     13.60 o
  -1  10  15        8.64       -0.34     12.55 o
   0  10  15        0.38      -11.55     11.55 o
   1  10  15      114.12      125.66     11.71 o
   2  10  15      108.44      112.79     12.66 o
   3  10  15      308.36      327.26     11.39 o
   4  10  15      292.68      284.69     11.86 o
   5  10  15      127.79      131.69      9.76 o
   6  10  15      343.09      374.20     25.45 o
   7  10  15       10.53       28.19     11.29 o
  -2  11  15        3.43       -3.24     14.28 o
  -1  11  15      169.80      200.47     17.19 o
   0  11  15       76.86       68.45     13.22 o
   1  11  15      151.83      159.80     16.41 o
   2  11  15      136.30      141.92     11.53 o
   3  11  15       74.37       78.46     10.31 o
   4  11  15       40.08       39.11      9.61 o
   5  11  15       26.28       28.88      9.18 o
   6  11  15        3.57        3.54      8.82 o
   7  11  15       31.94       31.53     12.08 o
  -1  12  15       17.60        6.07     17.77 o
   0  12  15       43.55       11.12     19.36 o
   1  12  15       13.61       -1.64     15.38 o
   2  12  15      190.48      192.11     17.72 o
   3  12  15        0.65       -7.92     18.65 o
   4  12  15      176.49      205.72     13.52 o
   5  12  15        5.82        9.56     16.96 o
   6  12  15       31.49       41.40     14.52 o
   0  13  15       15.02       17.16     18.10 o
   1  13  15        0.96      -16.09     16.09 o
   2  13  15        3.60      -13.15     15.76 o
   3  13  15        4.85       12.86     21.02 o
   4  13  15       11.74        8.61     19.67 o
   5  13  15       38.89       51.04     11.89 o
   2  14  15      231.83      290.84     45.10 o
   3  14  15      121.41      140.40     25.91 o
   4  14  15      181.76      219.47     26.78 o
   0  -5  16       21.27       35.08     14.38 o
   1  -5  16        4.94        6.56     13.37 o
   2  -5  16        3.44       -8.00     15.81 o
  -2  -4  16       27.68        2.31     18.09 o
  -1  -4  16        5.54       -8.41     13.50 o
   0  -4  16       92.42       91.37     14.37 o
   1  -4  16        0.16        3.80     12.51 o
   2  -4  16      106.74       94.90     16.49 o
   3  -4  16       13.79       15.03     15.43 o
   4  -4  16       64.53       91.33     13.75 o
  -2  -3  16        0.25      -10.26     16.82 o
  -1  -3  16        3.68        1.39     16.21 o
   0  -3  16       21.70       46.24     15.08 o
   1  -3  16       10.73       28.02     12.55 o
   2  -3  16       63.12       73.89     15.43 o
   3  -3  16       33.32       57.66     12.61 o
   4  -3  16       34.02       41.93     17.83 o
   5  -3  16       51.92       74.00     10.91 o
  -3  -2  16        3.26        7.37     19.01 o
  -2  -2  16      149.12      113.81     17.78 o
  -1  -2  16       47.42       66.15     24.98 o
   0  -2  16      172.66      170.42     12.91 o
   1  -2  16       88.42       87.77     12.83 o
   2  -2  16       37.04       31.68     10.35 o
   3  -2  16       78.44       85.82     12.52 o
   4  -2  16        0.58        5.93      9.48 o
   5  -2  16       18.28       16.78     10.22 o
  -3  -1  16       10.97       -4.18     16.06 o
  -2  -1  16        0.91      -17.33     17.33 o
  -1  -1  16       78.64       63.38     15.30 o
   0  -1  16        1.61       12.33     10.43 o
   1  -1  16      242.74      239.72     12.76 o
   2  -1  16       19.46       17.70     10.52 o
   3  -1  16      166.59      157.56     12.88 o
   4  -1  16        7.55        2.37      9.04 o
   5  -1  16       38.73       31.79      9.47 o
   6  -1  16        0.17       12.18     11.54 o
  -4   0  16        3.96      -16.23     16.83 o
  -3   0  16        7.53       -3.34     15.37 o
  -2   0  16        1.87       -2.07     14.54 o
  -1   0  16        1.92       19.65     14.02 o
   0   0  16        3.24       18.53     11.01 o
   1   0  16       18.69       40.51     10.01 o
   2   0  16       24.14       35.52      9.54 o
   3   0  16       80.30       99.54      9.61 o
   4   0  16       36.09       46.91      8.84 o
   5   0  16       37.03       47.75      9.88 o
   6   0  16       35.90       53.53     11.64 o
   7   0  16        5.13       17.87     19.19 o
  -4   1  16        0.13      -15.44     22.95 o
  -3   1  16       52.69       61.24     16.66 o
  -2   1  16        0.99        2.95     14.33 o
  -1   1  16      128.65      138.35     12.89 o
   0   1  16       40.81       38.43     10.86 o
   1   1  16      194.00      215.71     13.56 o
   2   1  16       31.17       58.04      8.63 o
   3   1  16      104.85      120.83      9.57 o
   4   1  16        4.98       10.92      9.59 o
   5   1  16        9.13       12.28      8.53 o
   6   1  16       14.33        6.81     11.32 o
   7   1  16        2.31       -9.81     10.96 o
  -4   2  16        0.10       -3.20     16.77 o
  -3   2  16        3.88       -6.68     15.42 o
  -2   2  16        1.55       -3.30     14.16 o
  -1   2  16       12.53       16.48     15.94 o
   0   2  16       15.05       13.01     10.79 o
   1   2  16       38.99       57.38      8.74 o
   2   2  16      172.60      190.06      9.96 o
   3   2  16       13.03       12.69      8.13 o
   4   2  16      329.23      339.63     16.78 o
   5   2  16        0.93       12.67      8.06 o
   6   2  16      166.44      160.79     12.26 o
   7   2  16       19.19        5.48     13.74 o
  -4   3  16        2.49       -5.32     16.95 o
  -3   3  16       99.55       80.97     16.96 o
  -2   3  16       34.72       44.00     14.98 o
  -1   3  16      161.09      127.68     15.22 o
   0   3  16      179.04      211.42     13.21 o
   1   3  16       59.62       60.11      9.36 o
   2   3  16      284.23      292.35     10.95 o
   3   3  16        4.45        2.84      7.19 o
   4   3  16       88.55       91.81      8.63 o
   5   3  16        0.28       -3.28      7.64 o
   6   3  16        4.02        4.75     14.29 o
   7   3  16        1.37       -4.11      8.26 o
  -4   4  16        0.01      -16.35     17.05 o
  -3   4  16       18.95       -1.75     15.79 o
  -2   4  16       39.16       29.01     15.05 o
  -1   4  16        0.01       10.78     13.38 o
   0   4  16      262.75      283.88     16.99 o
   1   4  16        0.17        6.19      8.61 o
   2   4  16      536.17      594.40     21.87 o
   3   4  16      102.42      115.89      8.41 o
   4   4  16      481.74      502.15     14.82 o
   5   4  16      220.76      222.73     11.67 o
   6   4  16      132.73      129.70     13.06 o
   7   4  16       97.25       98.26      9.80 o
   8   4  16        5.63       11.39     11.01 o
  -4   5  16       52.93       70.73     18.51 o
  -3   5  16       13.82      -15.47     15.47 o
  -2   5  16      283.34      302.61     30.74 o
  -1   5  16        5.30        8.66     13.43 o
   0   5  16      426.13      412.75     21.52 o
   1   5  16       18.93       27.21      9.79 o
   2   5  16      140.44      119.81     12.24 o
   3   5  16       48.88       48.05      7.92 o
   4   5  16        0.20       -7.81      7.81 o
   5   5  16        1.14       -4.37      9.46 o
   6   5  16       23.89       12.13     10.10 o
   7   5  16       31.18       42.20      8.57 o
   8   5  16        4.69        2.30      8.25 o
  -3   6  16       47.37       12.61     16.58 o
  -2   6  16       92.34      117.38     16.77 o
  -1   6  16      238.50      220.62     17.35 o
   0   6  16      409.57      420.77     21.14 o
   1   6  16      575.86      606.68     38.50 o
   2   6  16      374.55      381.94     13.99 o
   3   6  16      911.29      908.31     18.87 o
   4   6  16       69.40       59.28      9.77 o
   5   6  16      705.36      690.96     18.64 o
   6   6  16        3.35       -4.26      9.86 o
   7   6  16      169.63      148.25      9.76 o
   8   6  16        0.71        4.95      8.43 o
  -3   7  16       42.15       22.76     17.35 o
  -2   7  16       87.49       57.38     16.54 o
  -1   7  16       95.53       93.12     15.90 o
   0   7  16       90.56       76.30     34.14 o
   1   7  16        7.42      -10.87     12.47 o
   2   7  16        6.53       -0.79      9.10 o
   3   7  16       50.44       57.83      9.58 o
   4   7  16        0.20      -11.20     11.20 o
   5   7  16      125.99      135.67      9.46 o
   6   7  16       14.79       13.66     10.28 o
   7   7  16       85.06       97.31     11.43 o
   8   7  16       13.56       16.28      8.73 o
  -3   8  16       32.18       37.15     24.92 o
  -2   8  16        4.21        6.73     16.43 o
  -1   8  16      157.37      144.49     17.18 o
   0   8  16        0.57      -13.62     13.62 o
   1   8  16      279.84      317.91     18.23 o
   2   8  16        3.16        8.54     10.68 o
   3   8  16      151.50      146.38     12.55 o
   4   8  16       22.42       13.83      8.61 o
   5   8  16       63.39       62.81      8.79 o
   6   8  16        4.21        0.01     10.48 o
   7   8  16       34.50       27.70     24.35 o
  -2   9  16        5.48        0.40     16.78 o
  -1   9  16        0.38       10.39     15.82 o
   0   9  16        0.28       -1.93     14.55 o
   1   9  16       26.82       21.82     12.62 o
   2   9  16       64.39       72.49     12.70 o
   3   9  16       91.44       85.58     12.26 o
   4   9  16      131.39      134.28     10.29 o
   5   9  16       10.10       -6.70      8.47 o
   6   9  16      134.43      160.01     12.76 o
   7   9  16        7.98        6.48     11.03 o
  -2  10  16        6.39      -10.09     17.96 o
  -1  10  16      104.83      134.89     20.24 o
   0  10  16        4.34      -12.24     12.24 o
   1  10  16       73.49       77.48     11.86 o
   2  10  16       23.39       15.90     12.71 o
   3  10  16       11.26       20.30     12.45 o
   4  10  16        6.44       10.57     11.30 o
   5  10  16        0.15        3.19      9.06 o
   6  10  16        0.70        0.24     11.41 o
   7  10  16        4.87       12.17     11.91 o
  -1  11  16       14.14       11.01     14.34 o
   0  11  16       33.41       21.04     13.55 o
   1  11  16       15.08        6.71     11.64 o
   2  11  16      221.09      220.43     13.25 o
   3  11  16        0.05      -15.67     15.67 o
   4  11  16      284.46      296.26     15.66 o
   5  11  16       36.43       26.25      9.79 o
   6  11  16       82.42       85.40     10.11 o
   0  12  16       19.77       20.71     14.43 o
   1  12  16        1.15      -11.18     13.05 o
   2  12  16        9.43        1.70     12.65 o
   3  12  16        0.09      -10.83     14.46 o
   4  12  16        8.16       -4.32     14.14 o
   5  12  16       10.29        3.63     13.89 o
   6  12  16       29.31       28.94     11.13 o
   1  13  16       57.47       60.84     27.23 o
   2  13  16      361.37      377.85     18.66 o
   3  13  16      256.40      272.99     32.82 o
   4  13  16      202.26      195.58     17.84 o
   1  -4  17        0.52       -0.86     13.72 o
  -1  -3  17        0.89       -4.30     14.32 o
   0  -3  17        1.21      -14.50     18.54 o
   1  -3  17       12.40       25.29     14.37 o
   2  -3  17        0.63      -10.39     15.26 o
   3  -3  17       20.72       42.47     16.03 o
  -2  -2  17        8.93       10.31     19.45 o
  -1  -2  17       69.53       65.73     17.63 o
   0  -2  17        4.94       23.00     13.57 o
   1  -2  17      198.83      220.28     27.01 o
   2  -2  17        3.24       13.18     14.74 o
   3  -2  17      152.73      155.61     14.48 o
   4  -2  17        0.14        5.28     12.23 o
  -2  -1  17        1.57      -16.22     16.22 o
  -1  -1  17        2.65       -9.22     15.49 o
   0  -1  17        2.33       -5.69     12.92 o
   1  -1  17        0.68        9.55     12.70 o
   2  -1  17       19.76        2.11     14.94 o
   3  -1  17        9.68        2.64     11.67 o
   4  -1  17       32.07       46.33     12.37 o
   5  -1  17        3.46       15.95      9.79 o
  -3   0  17       46.39       42.01     17.78 o
  -2   0  17        2.40      -11.20     15.92 o
  -1   0  17      154.15      134.49     17.16 o
   0   0  17       80.38       93.18     15.93 o
   1   0  17      321.17      338.22     16.99 o
   2   0  17      186.07      214.97     14.73 o
   3   0  17      260.19      236.90     19.92 o
   4   0  17      104.55      121.18     17.07 o
   5   0  17       65.47       80.86     12.14 o
   6   0  17       36.28       52.66     13.99 o
  -3   1  17       18.40       23.51     17.28 o
  -2   1  17        1.68       -9.77     15.42 o
  -1   1  17        5.46      -11.96     14.17 o
   0   1  17       16.67       23.63     11.90 o
   1   1  17        0.97       11.09     11.59 o
   2   1  17        0.66        2.33      9.68 o
   3   1  17        1.85        1.46     10.89 o
   4   1  17       43.43       30.21     12.63 o
   5   1  17        6.72       16.23     10.57 o
   6   1  17       35.46       18.25     11.91 o
  -3   2  17       71.57       62.58     17.93 o
  -2   2  17      103.86      105.73     17.17 o
  -1   2  17      126.95      117.71     25.46 o
   0   2  17      496.63      556.83     21.12 o
   1   2  17       40.78       50.40     11.96 o
   2   2  17      862.61      862.50     21.97 o
   3   2  17        0.02       30.54     10.97 o
   4   2  17      410.40      402.68     29.73 o
   5   2  17       10.67        4.19      8.67 o
   6   2  17       53.08       66.83     11.90 o
  -3   3  17       29.36       -9.48     16.91 o
  -2   3  17        9.73       11.69     15.70 o
  -1   3  17        4.99       -8.00     14.42 o
   0   3  17        4.54      -11.46     11.46 o
   1   3  17        0.28       -4.80     10.96 o
   2   3  17        5.54        3.63     12.73 o
   3   3  17       24.04       19.01     15.12 o
   4   3  17       34.03       31.26      8.66 o
   5   3  17       58.38       73.56      9.23 o
   6   3  17       17.76       39.33     14.58 o
   7   3  17       24.06       -7.87     14.61 o
  -3   4  17        0.74      -16.54     16.54 o
  -2   4  17       65.27       65.20     16.40 o
  -1   4  17        3.79       -6.57     13.96 o
   0   4  17       80.83       32.62     13.92 o
   1   4  17       10.32       11.86     10.40 o
   2   4  17       16.30       23.17     15.14 o
   3   4  17        0.92       -5.80     10.48 o
   4   4  17        1.26       -8.30      8.30 o
   5   4  17       33.09       23.71     13.97 o
   6   4  17        9.23      -10.53     10.53 o
   7   4  17       39.15       46.88     11.68 o
  -3   5  17       14.27       12.98     17.26 o
  -2   5  17        9.53        7.96     15.87 o
  -1   5  17      110.79      124.79     16.49 o
   0   5  17       97.47      122.60     15.45 o
   1   5  17      268.78      299.18     15.88 o
   2   5  17      113.69      123.80     12.24 o
   3   5  17      418.76      415.60     17.92 o
   4   5  17       38.72       37.01      9.99 o
   5   5  17      351.49      349.21     20.26 o
   6   5  17       16.16       18.00     10.78 o
   7   5  17       89.85       79.57     12.75 o
  -3   6  17       17.86       -0.74     17.49 o
  -2   6  17       12.00        2.25     16.39 o
  -1   6  17       57.35       67.96     16.06 o
   0   6  17       25.03        9.32     15.59 o
   1   6  17       10.99       23.78     20.16 o
   2   6  17       12.87       -4.67      9.49 o
   3   6  17        2.23       -7.31     10.59 o
   4   6  17       12.81        0.09      8.64 o
   5   6  17        4.82       -0.73      8.44 o
   6   6  17       20.96        4.37     17.29 o
   7   6  17        1.58        4.38     19.66 o
  -2   7  17        0.93       -0.63     16.66 o
  -1   7  17      100.60      106.61     17.03 o
   0   7  17        7.47        9.32     14.43 o
   1   7  17      274.50      292.66     16.55 o
   2   7  17       18.99       11.76      9.95 o
   3   7  17      190.53      176.61     13.30 o
   4   7  17       22.48        9.89      9.06 o
   5   7  17       69.99       69.59      9.39 o
   6   7  17        1.08      -11.64     13.72 o
   7   7  17       22.48        0.24     11.24 o
  -2   8  17        6.27       -5.26     17.20 o
  -1   8  17        0.20      -13.10     15.72 o
   0   8  17        0.16        1.04     14.45 o
   1   8  17       21.31       11.61     13.04 o
   2   8  17       61.30       58.17     12.75 o
   3   8  17       90.05      100.62     12.72 o
   4   8  17      161.62      147.81     10.77 o
   5   8  17       14.60       19.55      9.13 o
   6   8  17      169.36      171.82     13.28 o
   7   8  17        6.53       -4.28     11.35 o
  -1   9  17      204.99      213.51     20.10 o
   0   9  17       90.61       74.13     16.80 o
   1   9  17      202.33      223.15     26.78 o
   2   9  17      259.48      226.34     16.15 o
   3   9  17       50.61       42.21     12.47 o
   4   9  17      148.00      150.19     13.50 o
   5   9  17        0.14       -1.32      9.07 o
   6   9  17       28.71       16.75     11.85 o
   7   9  17        0.06       -9.60     19.19 o
  -1  10  17        0.09       -8.18     17.87 o
   0  10  17       48.63       20.41     16.69 o
   1  10  17        0.96      -10.90     13.78 o
   2  10  17      294.87      314.79     17.49 o
   3  10  17        1.39       11.11     20.11 o
   4  10  17      370.94      364.31     16.83 o
   5  10  17       31.07       31.46      9.96 o
   6  10  17       89.49       77.36     12.94 o
   0  11  17       76.90       92.72     22.48 o
   1  11  17        4.52       -8.36     14.75 o
   2  11  17       42.36       38.85     14.52 o
   3  11  17        0.03       10.30     16.30 o
   4  11  17        4.25       14.44     12.44 o
   5  11  17        5.25       -1.04     12.06 o
   1  12  17       73.57       87.86     15.34 o
   2  12  17      126.99      117.51     16.61 o
   3  12  17      173.72      174.58     25.43 o
   4  12  17       90.19       98.09     22.13 o
   0  -2  18        1.06       -8.00     17.23 o
   1  -2  18       47.34       38.73     14.29 o
   2  -2  18        2.37       -5.11     15.68 o
   3  -2  18        9.73       20.78     20.72 o
  -1  -1  18        3.72       18.16     17.48 o
   0  -1  18        5.37        5.20     15.95 o
   1  -1  18       31.44       49.26     14.22 o
   2  -1  18       55.42      103.47     41.07 o
   3  -1  18       31.08       36.63     15.74 o
   4  -1  18       59.72       90.98     13.80 o
  -1   0  18        4.11      -16.16     16.16 o
   0   0  18       23.04        3.00     13.41 o
   1   0  18        2.59      -12.87     12.87 o
   2   0  18        1.99       19.84     15.96 o
   3   0  18        3.29      -14.11     14.11 o
   4   0  18       24.54       36.36     17.07 o
   5   0  18        8.87       13.16     15.21 o
  -2   1  18       20.97       15.74     33.96 o
  -1   1  18       21.38        5.56     15.93 o
   0   1  18       94.32      125.40     23.87 o
   1   1  18        1.26       -4.18     12.59 o
   2   1  18      191.58      224.59     47.71 o
   3   1  18        1.97        7.61     12.03 o
   4   1  18       95.87      103.59     14.73 o
   5   1  18        3.39       12.55     13.12 o
  -2   2  18        5.96        5.35     16.86 o
  -1   2  18        0.78      -12.10     15.29 o
   0   2  18       28.82       31.06     16.36 o
   1   2  18        1.33        7.13     12.46 o
   2   2  18       40.29       44.99     19.03 o
   3   2  18       46.13       57.16     18.72 o
   4   2  18       56.14       64.16     12.34 o
   5   2  18       86.14       97.62     19.34 o
   6   2  18       28.13       20.42     12.37 o
  -2   3  18       48.01       49.54     17.66 o
  -1   3  18        3.43       -2.34     15.43 o
   0   3  18       59.26       52.31     15.46 o
   1   3  18        8.83        8.27     12.58 o
   2   3  18       34.81       52.21     15.60 o
   3   3  18        6.80       17.64     15.75 o
   4   3  18       22.20       14.16      9.37 o
   5   3  18        0.24       -5.11      9.12 o
   6   3  18        6.69        8.80     16.32 o
  -2   4  18       16.83        4.50     16.97 o
  -1   4  18       42.94       34.00     16.25 o
   0   4  18       70.97       59.95     15.75 o
   1   4  18       91.09      104.98     32.18 o
   2   4  18       34.72       33.08     12.73 o
   3   4  18      131.94      133.24     18.63 o
   4   4  18        0.37        1.88      8.98 o
   5   4  18      122.04      115.73     10.32 o
   6   4  18        0.10       -6.72     11.54 o
  -2   5  18       20.28       -1.57     18.95 o
  -1   5  18       90.98       84.80     17.23 o
   0   5  18       20.79       12.80     14.67 o
   1   5  18       54.10       42.45     13.06 o
   2   5  18        4.70       -6.39     11.97 o
   3   5  18        2.99        1.75     11.80 o
   4   5  18        9.92        1.40     10.82 o
   5   5  18        3.56       -5.83     13.96 o
   6   5  18       34.56       29.10     11.75 o
  -2   6  18        5.82      -16.99     16.99 o
  -1   6  18       76.01      103.43     17.62 o
   0   6  18        0.03       -4.01     14.87 o
   1   6  18      283.20      291.76     26.72 o
   2   6  18       43.99       35.49     12.71 o
   3   6  18      280.01      292.79     15.68 o
   4   6  18      174.82      168.63     12.27 o
   5   6  18      141.86      150.31     15.41 o
   6   6  18      123.22      126.55     13.14 o
  -1   7  18       11.81      -14.48     16.40 o
   0   7  18        5.41        8.08     15.20 o
   1   7  18        0.39        1.20     18.82 o
   2   7  18       11.55       14.92     18.16 o
   3   7  18       15.37       21.35     11.96 o
   4   7  18       80.04       66.45     12.43 o
   5   7  18        0.36       -5.24     11.99 o
   6   7  18      106.59      124.09     13.37 o
  -1   8  18      128.10      159.29     19.76 o
   0   8  18      147.40      160.18     20.45 o
   1   8  18      134.02      144.48     15.43 o
   2   8  18      422.49      455.00     20.50 o
   3   8  18       31.47       37.51     12.89 o
   4   8  18      302.93      294.55     17.05 o
   5   8  18        0.74       -9.47      9.47 o
   6   8  18       74.58       87.85     13.12 o
   0   9  18       11.91      -13.65     16.31 o
   1   9  18        5.44       -4.03     14.15 o
   2   9  18      103.92      100.51     24.29 o
   3   9  18       11.84        6.18     16.22 o
   4   9  18      166.52      149.35     14.06 o
   5   9  18       28.41       20.24     13.62 o
   6   9  18       49.62       48.49     15.14 o
   0  10  18       56.13       19.43     23.66 o
   1  10  18        2.54        1.48     14.80 o
   2  10  18       50.59       37.90     24.20 o
   3  10  18        1.66       -4.54     26.96 o
   4  10  18        2.14       -0.78     12.97 o
   5  10  18        6.20      -12.32     23.68 o
   2  11  18      119.41      140.74     20.48 o
   3  11  18      240.96      262.95     26.57 o
   4  11  18      123.74      129.34     18.45 o
   1   0  19        1.38      -15.88     15.88 o
   2   0  19       15.79       37.55     17.03 o
   3   0  19        1.05       18.44     20.57 o
   0   1  19        1.31        8.34     14.39 o
   1   1  19        3.11        7.13     13.78 o
   2   1  19        3.11        8.11     17.09 o
   3   1  19        0.78      -15.84     17.08 o
   4   1  19        1.31       -4.19     13.45 o
   0   2  19       14.41       21.64     26.89 o
   1   2  19        5.36       17.37     19.86 o
   2   2  19        2.11       15.60     51.68 o
   3   2  19        1.41       -2.08     16.76 o
   4   2  19        0.28       21.01     19.50 o
  -1   3  19        4.33      -13.85     23.09 o
   0   3  19       16.25        1.71     16.04 o
   1   3  19       24.88       30.49     19.96 o
   2   3  19        7.45       20.27     17.00 o
   3   3  19       69.00       99.83     35.21 o
   4   3  19        5.28       14.61     12.26 o
   5   3  19       78.89       83.88     12.79 o
  -1   4  19       18.29        2.31     16.97 o
   0   4  19       13.50      -13.84     15.60 o
   1   4  19        8.74      -13.34     13.59 o
   2   4  19        1.19       -1.41     24.51 o
   3   4  19        1.18       -4.84     12.25 o
   4   4  19        2.15       11.29     12.19 o
   5   4  19        6.72       10.98      9.92 o
   0   5  19        5.04      -13.33     15.96 o
   1   5  19      317.46      323.88     43.22 o
   2   5  19       70.06       87.59     30.11 o
   3   5  19      223.13      219.85     15.30 o
   4   5  19      179.67      180.88     14.44 o
   5   5  19       60.67       63.81     10.26 o
   0   6  19        4.64       -0.10     16.11 o
   1   6  19       36.02       23.94     14.24 o
   2   6  19        0.14       18.35     29.75 o
   3   6  19        1.30        8.22     20.43 o
   4   6  19       11.24      -14.99     14.99 o
   5   6  19        2.30      -10.33     11.95 o
   0   7  19       12.78       10.07     26.55 o
   1   7  19       11.32       24.02     14.56 o
   2   7  19       18.54        4.87     17.15 o
   3   7  19        0.25      -15.92     15.92 o
   4   7  19        3.40      -14.08     14.08 o
   5   7  19        4.05       -9.70      9.70 o
   1   8  19        0.68       -0.40     30.48 o
   2   8  19      173.23      249.20     23.36 o
   3   8  19       11.67      -14.99     16.62 o
   4   8  19      262.60      280.83     23.71 o
   5   8  19       49.34       41.39     12.82 o
   1   9  19        1.37        3.82     15.27 o
   2   9  19       97.33       87.19     19.82 o
   3   9  19       10.29      -10.02     17.75 o
   4   9  19       41.99        4.44     14.55 o
   2   4  20       31.96       54.20     30.89 o
   3   4  20       64.65       43.21     20.27 o
   2   5  20        0.04       -4.91     40.56 o
   3   5  20        0.02        9.14     19.10 o
   2   6  20       95.58      121.32     19.95 o
   3   6  20        4.10       26.24     59.90 o
 
